# Supplementary material for: Epidemiologic association and shared genetic architecture between cataract and hearing difficulties among middle-aged and older adults
Source: Hum Genomics. 2024 Apr 17;18:39. doi: 10.1186/s40246-024-00601-z (PMC11022469; doi:10.1186/s40246-024-00601-z)
Supplement: Supplementary file 2 — Supplementary Material 2 [file 40246_2024_601_MOESM2_ESM.csv]

Table S2.The genomic loci jointly?associated with cataract and hearing difficulties identified using cond/conjFDR analysis.
variant_id	chromosome	base_pair_location	effect_allele	other_allele	p_value.cataract	p_value.hearing difficulties	chfdr	hcfdr	ccfdr
rs1012282	1	103427381	G	A	0.002367	0.002101276	0.003187904	0.002916296	0.003187904
rs10127531	1	51199193	T	C	1.91E-08	0.003902872	1.19E-06	0.006224835	0.006224835
rs10157355	1	82289544	C	A	0.000216	0.008844988	0.001286225	0.009496394	0.009496394
rs10157954	1	82289460	A	G	0.0002078	0.008792886	0.001254114	0.00941188	0.00941188
rs10158650	1	82291122	T	C	0.0002115	0.008872215	0.001270134	0.009443082	0.009443082
rs10158661	1	82291318	T	C	0.0002127	0.008872215	0.001270717	0.009456329	0.009456329
rs10449746	1	50869199	T	A	3.17E-06	0.007704836	4.08E-05	0.008406694	0.008406694
rs10493152	1	51128777	G	A	0.0004864	0.008655078	0.0021888	0.009405654	0.009405654
rs10494191	1	117544015	C	A	0.008328	0.006067721	0.008802526	0.007448426	0.008802526
rs10518662	1	82299291	A	G	0.000222	0.008827263	0.001308395	0.009548647	0.009548647
rs10518663	1	82290539	C	T	0.0002154	0.008872215	0.00127908	0.009467876	0.009467876
rs10518664	1	82289793	T	C	0.0002123	0.008814573	0.00127361	0.009437985	0.009437985
rs10782766	1	82230539	G	A	0.0009109	0.008636482	0.001792338	0.009015883	0.009015883
rs10788928	1	50968097	A	T	3.15E-07	0.008737143	9.06E-06	0.009490345	0.009490345
rs10874266	1	82228427	C	T	0.0008887	0.008993986	0.001809988	0.009215659	0.009215659
rs10874267	1	82230932	T	C	0.0008825	0.008490356	0.001802821	0.0089125	0.0089125
rs10888577	1	150224127	C	T	0.0001414	0.004387269	0.000999188	0.006420097	0.006420097
rs10888692	1	50991473	G	C	7.05E-08	0.003899337	3.17E-06	0.006416182	0.006416182
rs10888696	1	51016603	A	G	7.64E-08	0.002921594	3.53E-06	0.005351435	0.005351435
rs10888700	1	51086337	C	T	7.35E-08	0.00201586	4.26E-06	0.004985167	0.004985167
rs10888708	1	51237194	C	T	6.90E-10	0.002593297	6.41E-08	0.003969332	0.003969332
rs10888709	1	51314782	C	A	4.17E-10	0.00166498	4.63E-08	0.002744966	0.002744966
rs10888711	1	51397457	T	A	3.08E-10	0.002680024	3.71E-08	0.003878982	0.003878982
rs10890139	1	75138262	A	T	0.00933	0.005000731	0.00950506	0.006640833	0.00950506
rs10890331	1	45927970	A	G	0.007545	0.005366034	0.00819442	0.006842523	0.00819442
rs10927024	1	243630145	A	G	0.004326	0.009956876	0.005807372	0.009966316	0.009966316
rs1099448	1	173231898	T	C	0.008961	0.006035419	0.009250691	0.00745135	0.009250691
rs111233385	1	50840222	G	A	1.05E-05	0.005687275	0.000117141	0.007060848	0.007060848
rs111258551	1	51005897	C	G	1.69E-07	0.003071535	6.42E-06	0.005474267	0.005474267
rs111302688	1	50854713	T	C	9.11E-06	0.00733696	0.000105698	0.008255794	0.008255794
rs111358652	1	51060775	A	G	3.04E-08	0.001853527	2.45E-06	0.004990265	0.004990265
rs111529796	1	50840495	A	C	1.00E-05	0.005901387	0.000112141	0.007137646	0.007137646
rs111604405	1	50998767	C	T	3.61E-08	0.0016939	2.81E-06	0.004762096	0.004762096
rs111632161	1	51191820	T	C	2.67E-10	0.00083621	3.81E-08	0.001672419	0.001672419
rs11163357	1	82225219	T	C	0.0007308	0.008770086	0.001726922	0.009161109	0.009161109
rs11163358	1	82230198	A	C	0.0009441	0.008878006	0.001811993	0.009156631	0.009156631
rs11163359	1	82231209	C	T	0.0009299	0.008349317	0.001792126	0.008784741	0.008784741
rs11163360	1	82237323	T	C	0.001726	0.001656639	0.002341451	0.002299914	0.002341451
rs11163387	1	82307360	A	G	0.0002268	0.009020254	0.001298928	0.009500217	0.009500217
rs11164650	1	103448242	G	T	0.0001977	0.009805495	0.001199664	0.009881572	0.009881572
rs111949735	1	51358022	A	G	5.92E-08	0.0019052	4.10E-06	0.005309573	0.005309573
rs11205353	1	150224505	G	A	0.0001463	0.003493914	0.001042496	0.005535476	0.005535476
rs11205715	1	50828470	T	C	4.64E-06	0.006597335	5.72E-05	0.007592388	0.007592388
rs11205716	1	50835606	A	G	1.13E-05	0.005343754	0.000126271	0.006906447	0.006906447
rs11205719	1	50860790	A	T	9.19E-06	0.007588222	0.000106531	0.008395776	0.008395776
rs11205734	1	51020967	A	C	6.87E-07	0.006190984	1.62E-05	0.007530258	0.007530258
rs11205746	1	51093690	G	A	6.37E-08	0.001978541	4.00E-06	0.005004545	0.005004545
rs11205751	1	51115173	C	T	8.51E-08	0.002300694	4.38E-06	0.005216689	0.005216689
rs11205761	1	51183257	C	T	1.59E-08	0.003488256	1.08E-06	0.005797384	0.005797384
rs11205768	1	51220127	C	T	1.36E-08	0.003253668	9.24E-07	0.005438274	0.005438274
rs11205769	1	51223480	T	C	1.65E-08	0.003759986	1.07E-06	0.006198896	0.006198896
rs11205797	1	51474198	A	G	4.62E-10	0.000614556	1.10E-07	0.002745017	0.002745017
rs11211109	1	45902406	C	T	0.005849	0.00523655	0.006823201	0.006602606	0.006823201
rs112179924	1	27878162	T	C	0.001594	0.007978788	0.002626755	0.008468785	0.008468785
rs112247206	1	51217792	T	C	5.24E-08	0.001970012	3.54E-06	0.005097015	0.005097015
rs112810143	1	51130339	T	G	5.63E-08	0.001954426	3.81E-06	0.005118735	0.005118735
rs112928681	1	50921678	T	C	7.36E-08	0.008101892	2.84E-06	0.008873501	0.008873501
rs113170275	1	51479997	A	G	7.92E-09	0.001028877	8.14E-07	0.002947594	0.002947594
rs113173951	1	27877418	A	G	0.00122	0.008172545	0.002131309	0.00862743	0.00862743
rs113348171	1	51126280	G	C	3.46E-08	0.002134704	2.59E-06	0.005336759	0.005336759
rs113471291	1	50834763	T	C	1.03E-05	0.004879307	0.000118954	0.006608952	0.006608952
rs113576177	1	27871493	C	T	0.0009239	0.007818674	0.001763909	0.00832544	0.00832544
rs113815363	1	51042925	A	G	5.70E-08	0.001838603	4.05E-06	0.005173019	0.005173019
rs1138293	1	41486245	T	C	1.82E-05	0.006901717	0.000192392	0.007873959	0.007873959
rs113899460	1	51217065	G	A	1.67E-08	0.003172306	1.13E-06	0.005619514	0.005619514
rs114226505	1	89990520	A	G	0.0005929	0.00141593	0.001857568	0.002450435	0.002450435
rs115175163	1	90035197	T	G	0.0001301	0.000453179	0.00137946	0.001429256	0.001429256
rs11576968	1	50875836	G	A	3.05E-06	0.007641256	3.97E-05	0.008347327	0.008347327
rs11577519	1	50994847	T	C	3.53E-08	0.001678349	2.90E-06	0.004934347	0.004934347
rs11579642	1	51468552	T	C	1.17E-10	0.000946254	2.20E-08	0.001655944	0.001655944
rs11580026	1	51476003	T	A	3.86E-10	0.00059833	9.81E-08	0.002564271	0.002564271
rs11583886	1	51451499	A	G	2.43E-10	0.001334462	3.11E-08	0.002066264	0.002066264
rs11584323	1	51457904	T	G	2.59E-12	0.000780092	3.18E-09	0.001040123	0.001040123
rs11584472	1	51114503	C	T	8.31E-08	0.002469849	4.06E-06	0.005208159	0.005208159
rs11584592	1	90006066	A	T	0.0005745	0.001201268	0.001984313	0.002221815	0.002221815
rs11584612	1	51294236	T	C	8.88E-08	0.002198142	4.86E-06	0.005412926	0.005412926
rs11584889	1	50854901	C	T	8.62E-06	0.00833387	0.000101725	0.008905507	0.008905507
rs11585377	1	50829779	T	C	9.05E-06	0.0057828	0.000103344	0.007043003	0.007043003
rs11585772	1	51384790	C	A	4.66E-08	0.002172261	3.18E-06	0.005328828	0.005328828
rs11586124	1	51457021	A	T	2.19E-10	0.001361536	3.11E-08	0.00209093	0.00209093
rs11587148	1	50994712	C	T	3.29E-08	0.001686378	2.71E-06	0.004823042	0.004823042
rs11587750	1	51150743	A	G	5.94E-08	0.001970904	3.78E-06	0.005030217	0.005030217
rs11587909	1	51050799	T	C	3.52E-08	0.002012712	2.65E-06	0.005155368	0.005155368
rs11588271	1	51470242	A	G	2.01E-10	0.000915877	3.14E-08	0.001564623	0.001564623
rs11588333	1	51236592	T	C	6.98E-12	0.000534192	3.49E-09	0.001373636	0.001373636
rs11588379	1	50868684	G	A	3.15E-06	0.007682737	4.05E-05	0.008384001	0.008384001
rs11589343	1	51201102	C	A	1.88E-10	0.000577474	6.65E-08	0.002194402	0.002194402
rs116042160	1	89990533	A	C	0.0006246	0.001342476	0.001615177	0.002177036	0.002177036
rs116480325	1	225829840	G	T	0.001445	0.006138132	0.00229259	0.006880253	0.006880253
rs116543785	1	89997948	C	T	0.0003036	0.002968845	0.001731001	0.005001111	0.005001111
rs116693456	1	90034072	G	T	0.0001152	0.000487134	0.00124776	0.001504026	0.001504026
rs11799814	1	91919872	T	C	0.002765	0.005260812	0.003846368	0.006303764	0.006303764
rs11801467	1	173202660	A	T	0.009174	0.002920727	0.009340181	0.00439384	0.009340181
rs11806619	1	10244272	G	A	0.0004496	0.003748441	0.002227957	0.0059018	0.0059018
rs12030970	1	240906097	T	G	0.005998	0.005032542	0.006921269	0.006405351	0.006921269
rs12042533	1	51398544	G	A	2.74E-10	0.002452711	3.41E-08	0.003610935	0.003610935
rs12058944	1	10207591	A	T	0.001662	0.001089609	0.00219599	0.001563759	0.00219599
rs12060889	1	91919058	G	T	0.006919	0.005592549	0.007729396	0.006962544	0.007729396
rs12064209	1	10326184	G	C	0.005913	0.000212339	0.006404407	0.000423086	0.006404407
rs12071347	1	50839158	C	A	1.06E-05	0.005287054	0.00011983	0.006890867	0.006890867
rs12072933	1	50840548	G	A	1.02E-05	0.005840468	0.000112148	0.007065821	0.007065821
rs12076005	1	10209419	A	C	0.002072	0.001028534	0.002687103	0.00151878	0.002687103
rs12078482	1	10233943	C	G	0.003021	0.001479687	0.003837384	0.002224889	0.003837384
rs12078483	1	10233947	A	G	0.003015	0.001507907	0.003835035	0.002259493	0.003835035
rs12084257	1	51242674	G	C	6.40E-10	0.002841336	5.82E-08	0.004122722	0.004122722
rs12085479	1	51199116	G	T	1.62E-08	0.003877378	1.09E-06	0.006373772	0.006373772
rs12087114	1	10222150	T	C	0.002213	0.001113269	0.002869531	0.001646874	0.002869531
rs1209169	1	94554354	G	A	0.007818	0.008573347	0.008526498	0.009177642	0.009177642
rs12092511	1	51477088	A	G	5.66E-09	0.004995835	4.18E-07	0.007077433	0.007077433
rs12092513	1	10231463	T	C	0.006656	0.000218892	0.007090424	0.000443324	0.007090424
rs12094601	1	51075040	A	T	1.25E-07	0.003142216	4.78E-06	0.005448197	0.005448197
rs12096443	1	50984962	T	C	6.71E-08	0.00436982	3.02E-06	0.006844763	0.006844763
rs12119202	1	45925931	T	A	0.007394	0.005206812	0.008064956	0.006691761	0.008064956
rs12121301	1	51038327	A	T	1.04E-07	0.002935543	4.11E-06	0.005149638	0.005149638
rs12121824	1	103452742	C	T	2.00E-04	0.003138938	0.001316435	0.005141213	0.005141213
rs12122955	1	213152391	T	C	0.006626	0.008690115	0.007698704	0.009210763	0.009210763
rs12128594	1	82236062	T	G	0.001442	0.008510389	0.002444162	0.008913455	0.008913455
rs12128599	1	82236089	T	G	0.001272	0.009238165	0.002244898	0.009385519	0.009385519
rs12130340	1	50978927	G	A	6.59E-08	0.004287466	2.98E-06	0.006737447	0.006737447
rs12134969	1	103415461	G	T	0.001686	0.005910712	0.002583225	0.006688689	0.006688689
rs12139364	1	45890155	C	T	0.004189	0.001140679	0.00503696	0.001858569	0.00503696
rs12143740	1	103410063	G	A	0.001252	0.009288506	0.002216936	0.009420003	0.009420003
rs12239182	1	204057993	A	G	0.008243	0.007283069	0.008782593	0.008318131	0.008782593
rs12240254	1	82286831	G	A	0.0001858	0.008382514	0.001150977	0.009088326	0.009088326
rs1253607	1	236625744	A	G	0.007416	0.004465163	0.008016707	0.005967329	0.008016707
rs12561912	1	51219166	C	T	2.08E-10	0.00052096	9.05E-08	0.00273504	0.00273504
rs12561982	1	82277894	G	A	4.66E-05	0.00751969	0.00041446	0.008402482	0.008402482
rs12562384	1	82294753	C	T	0.0002122	0.008810316	0.00127339	0.009433986	0.009433986
rs12563167	1	213151586	T	C	0.007083	0.008303438	0.007996263	0.008974553	0.008974553
rs12563262	1	82295228	C	G	0.0002252	0.008329127	0.001330227	0.009338262	0.009338262
rs12564024	1	82275055	A	C	0.0001276	0.008965521	0.000886781	0.009361329	0.009361329
rs12564727	1	82308429	A	T	0.0001829	0.009302832	0.001137347	0.009554713	0.009554713
rs12565378	1	51216584	T	C	2.24E-10	0.000674506	5.79E-08	0.002168053	0.002168053
rs12565379	1	51216616	T	C	1.81E-08	0.003828238	1.16E-06	0.006214672	0.006214672
rs12567744	1	51452563	G	A	2.32E-10	0.00132	3.06E-08	0.002068	0.002068
rs12569010	1	82275313	A	T	0.0001253	0.00857045	0.000871165	0.009138807	0.009138807
rs12569177	1	51237409	C	G	5.14E-10	0.002573173	4.97E-08	0.003887134	0.003887134
rs12723257	1	82352199	C	T	0.001835	0.005395971	0.00274022	0.006262628	0.006262628
rs12732979	1	82306605	C	T	0.0002276	0.00895123	0.001306092	0.009498334	0.009498334
rs12737812	1	82313414	C	A	0.0001883	0.009161688	0.001161808	0.009542734	0.009542734
rs12738318	1	45929589	T	C	0.009129	0.005689649	0.009368884	0.007192042	0.009368884
rs12739418	1	45850319	C	T	0.007476	0.000908128	0.007833493	0.001619443	0.007833493
rs12744245	1	168725412	T	C	0.009733	0.009012298	0.009814072	0.009423837	0.009814072
rs12744572	1	82301768	C	T	0.0002168	0.008950166	0.001279196	0.009482168	0.009482168
rs12744907	1	82341784	A	G	0.0005412	0.005564395	0.002004176	0.007015976	0.007015976
rs12746231	1	82319919	G	A	0.0001925	0.008893613	0.001182751	0.009412948	0.009412948
rs12758179	1	82292420	C	A	0.0002137	0.008873262	0.001270863	0.009438638	0.009438638
rs12759282	1	82261689	C	G	0.0002027	0.008731833	0.001224837	0.009357232	0.009357232
rs12759452	1	82296667	A	G	0.0002139	0.00895218	0.001269879	0.009470919	0.009470919
rs1315085	1	51356764	C	T	3.08E-10	0.002318272	3.80E-08	0.003606201	0.003606201
rs13328720	1	10391488	C	T	0.008783	0.0002801	0.008939695	0.000585013	0.008939695
rs1335746	1	101550980	A	G	0.003877	0.004020173	0.004962201	0.00530369	0.00530369
rs13374013	1	150221842	T	G	0.0001787	0.003696108	0.00119452	0.005739362	0.005739362
rs13374408	1	82298596	A	T	0.0002162	0.008826757	0.001287408	0.009493075	0.009493075
rs13374483	1	150221826	G	A	0.0001803	0.003735275	0.001204217	0.005786614	0.005786614
rs13376700	1	51477643	A	T	2.64E-10	0.006125464	4.23E-08	0.00867774	0.00867774
rs1341979	1	51450601	C	G	5.06E-12	0.000678895	2.61E-09	0.00155176	0.00155176
rs1341980	1	51449001	C	T	2.72E-12	0.000749397	3.32E-09	0.001248995	0.001248995
rs1341982	1	51443441	T	C	4.46E-12	0.000722728	2.70E-09	0.001445455	0.001445455
rs1353696	1	82243413	C	A	0.0006442	0.005829522	0.001580733	0.006764685	0.006764685
rs138024468	1	46292525	A	G	0.00113	0.009481857	0.002046559	0.009578383	0.009578383
rs138097033	1	89975885	T	C	0.001171	0.009172801	0.002087382	0.009340406	0.009340406
rs1398868	1	51319346	C	T	1.95E-10	0.000531063	7.58E-08	0.00236028	0.00236028
rs1416685	1	51243374	C	G	2.97E-08	0.004213819	1.74E-06	0.00676171	0.00676171
rs1424663	1	75150381	T	G	0.008075	0.002586935	0.008446606	0.003916713	0.008446606
rs145918644	1	50840720	T	C	0.0005049	0.009389912	0.002104867	0.009599457	0.009599457
rs149896227	1	10266490	A	C	0.007349	0.00881264	0.008206383	0.00929146	0.00929146
rs1508586	1	91921385	T	C	0.002948	0.005276245	0.00405453	0.006356971	0.006356971
rs1508587	1	91921276	C	A	0.002078	0.005387534	0.003057925	0.006294892	0.006294892
rs151333999	1	82254610	G	C	0.0002066	0.008954357	0.001246788	0.009457591	0.009457591
rs1555793	1	117557231	A	G	0.006633	0.009859351	0.007735944	0.009888655	0.009888655
rs16822407	1	19821369	A	C	0.0005553	0.009838231	0.001995176	0.009868318	0.009868318
rs17034563	1	10230506	G	T	0.003918	0.001623526	0.004822698	0.002510462	0.004822698
rs17095738	1	75146057	T	A	0.004215	0.003141912	0.005254026	0.004347982	0.005254026
rs17095739	1	75147840	T	C	0.004489	0.003190356	0.005526535	0.004421809	0.005526535
rs17095755	1	75155044	G	A	0.009181	0.002842899	0.009335962	0.004299246	0.009335962
rs17106104	1	50785294	A	G	0.0006461	0.009452644	0.001702485	0.009585476	0.009585476
rs17107241	1	82294920	T	A	0.0002257	0.008333347	0.001330185	0.009340262	0.009340262
rs17107251	1	82295994	C	T	0.0002092	0.00756608	0.001276464	0.008694033	0.008694033
rs17107276	1	82299840	C	T	0.0002169	0.008935006	0.00128182	0.009498827	0.009498827
rs17107279	1	82302403	C	T	0.0002231	0.008950166	0.001298404	0.009504737	0.009504737
rs17107284	1	82303098	G	C	0.0002211	0.008950166	0.001289177	0.009498924	0.009498924
rs17107301	1	82305806	C	T	0.0002324	0.008950166	0.001327747	0.009515677	0.009515677
rs17107350	1	82317834	A	G	0.0001909	0.00906045	0.001171612	0.009477869	0.009477869
rs17357586	1	27873001	C	G	0.001209	0.007973853	0.002105367	0.008456986	0.008456986
rs17361686	1	27862451	C	T	0.002685	0.005996894	0.003843222	0.006941951	0.006941951
rs17363827	1	50881674	A	G	1.36E-06	0.009124121	2.74E-05	0.009527843	0.009527843
rs17363904	1	50892049	A	C	2.05E-07	0.00549936	6.14E-06	0.006844313	0.006844313
rs17372363	1	50880765	G	C	3.50E-06	0.009224107	4.57E-05	0.009487653	0.009487653
rs17382304	1	50901078	T	C	5.22E-08	0.008001921	2.29E-06	0.008818444	0.008818444
rs17382596	1	50938459	G	T	3.11E-07	0.007071163	8.77E-06	0.008179087	0.008179087
rs17383290	1	51039300	G	A	7.84E-08	0.002667079	3.67E-06	0.005170868	0.005170868
rs17383851	1	51095318	A	C	3.20E-08	0.001384787	2.84E-06	0.004338998	0.004338998
rs17384367	1	51142556	C	T	0.0007049	0.005638242	0.001598443	0.006545413	0.006545413
rs17384696	1	51241057	A	C	4.65E-10	0.00079614	6.35E-08	0.002005092	0.002005092
rs17384731	1	51241620	C	T	3.69E-10	0.000728945	7.08E-08	0.002225201	0.002225201
rs17387024	1	50993178	C	T	0.002739	0.007832231	0.004069062	0.008445631	0.008445631
rs17387164	1	51017469	G	A	2.97E-08	0.001503485	2.62E-06	0.00454314	0.00454314
rs17387761	1	51078089	A	G	3.31E-08	0.002289786	2.36E-06	0.005318213	0.005318213
rs17389502	1	51468754	A	G	4.57E-07	0.003695457	1.58E-05	0.006945363	0.006945363
rs17391311	1	51306958	C	T	2.05E-07	0.002104188	1.09E-05	0.005922898	0.005922898
rs17416878	1	16446980	G	A	0.0002982	0.009830376	0.001532761	0.009873397	0.009873397
rs1765709	1	45939591	T	C	0.008019	0.004991194	0.008537858	0.006549942	0.008537858
rs1824691	1	103429202	T	G	0.002507	0.002103521	0.003338556	0.002933807	0.003338556
rs1849553	1	51318005	A	G	8.86E-08	0.002150145	4.95E-06	0.005402929	0.005402929
rs1890811	1	82228361	G	A	0.0007648	0.009560519	0.001782232	0.009656444	0.009656444
rs1903787	1	103444497	G	A	0.003477	0.001776492	0.004377783	0.00267172	0.004377783
rs1935300	1	51454249	G	A	4.49E-12	0.000771064	1.84E-09	0.001113759	0.001113759
rs1991880	1	214097688	C	A	0.009491	0.00453998	0.009598683	0.006205172	0.009598683
rs2011374	1	214101186	T	A	0.001822	0.005085358	0.002685502	0.005953727	0.005953727
rs2036021	1	45901370	A	G	0.006984	0.005125234	0.007733524	0.006580652	0.007733524
rs2044196	1	75148630	C	T	0.005105	0.003466565	0.006054709	0.004775186	0.006054709
rs2066319	1	51460280	A	C	1.22E-11	0.001005663	2.57E-09	0.001173274	0.001173274
rs2135603	1	91935632	A	C	0.002546	0.006798398	0.003767028	0.007618087	0.007618087
rs2254082	1	103437293	C	G	0.00243	0.002127089	0.003261019	0.00295334	0.003261019
rs2298213	1	1139202	C	T	0.006051	0.004242614	0.006902521	0.005659378	0.006902521
rs2356413	1	45914048	T	A	0.007159	0.004965021	0.007869118	0.006437662	0.007869118
rs2356864	1	50839740	A	G	4.81E-07	0.00904922	1.27E-05	0.009645487	0.009645487
rs2356865	1	50836334	T	C	9.28E-06	0.005606747	0.000106301	0.006982423	0.006982423
rs2453728	1	51460955	C	T	3.88E-12	0.000749507	2.37E-09	0.000999342	0.000999342
rs2453729	1	51463805	T	C	4.06E-12	0.000801392	1.67E-09	0.000890436	0.000890436
rs2487823	1	51463966	A	G	4.44E-10	0.005704072	5.17E-08	0.007843099	0.007843099
rs2487824	1	51462439	A	G	4.76E-10	0.005539817	5.16E-08	0.00760367	0.00760367
rs2487826	1	51458009	C	T	5.68E-10	0.005607869	5.95E-08	0.007618237	0.007618237
rs2492841	1	45894891	T	G	0.003012	0.001112993	0.003787357	0.001731766	0.003787357
rs2500452	1	51458372	G	A	4.04E-12	0.00070439	2.93E-09	0.001267902	0.001267902
rs2615975	1	103453824	T	C	0.003206	0.000556091	0.003878101	0.00092937	0.003878101
rs2615977	1	103452392	C	A	0.003283	0.002125943	0.00419355	0.003050729	0.00419355
rs2615987	1	103429411	T	G	0.00248	0.00210071	0.003311511	0.002932052	0.003311511
rs2622844	1	103443205	A	T	0.00352	0.001832194	0.004425626	0.002747466	0.004425626
rs2622846	1	103445223	A	G	0.002092	0.001762988	0.002816883	0.002480059	0.002816883
rs2622848	1	103421003	C	T	0.004066	0.001881636	0.005026144	0.00286523	0.005026144
rs2622854	1	103438223	T	C	0.002463	0.0021074	0.003297181	0.002936306	0.003297181
rs2622858	1	103453379	C	G	0.00329	0.000486606	0.003954162	0.000824343	0.003954162
rs2784134	1	50852447	G	A	5.72E-06	0.00199524	7.75E-05	0.003611638	0.003611638
rs2786768	1	168742931	G	A	0.008179	0.008316802	0.008758614	0.00901669	0.00901669
rs2855561	1	227081192	T	C	0.005276	0.003148828	0.006165535	0.004401052	0.006165535
rs28699363	1	51114808	T	C	7.92E-08	0.002329246	4.04E-06	0.005113633	0.005113633
rs28787109	1	51218695	A	G	1.63E-08	0.003462157	1.10E-06	0.005900295	0.005900295
rs2896887	1	51143393	T	C	6.52E-08	0.001904873	4.44E-06	0.005345935	0.005345935
rs2993263	1	46021630	T	C	0.00672	0.00044349	0.007161749	0.000839949	0.007161749
rs3102053	1	103422730	C	T	0.002734	0.001867855	0.003577061	0.002692916	0.003577061
rs3117069	1	11726934	C	G	0.007198	0.004739523	0.007890318	0.006203011	0.007890318
rs3176459	1	51437247	G	A	1.63E-12	0.000440261	5.58E-09	0.000880522	0.000880522
rs34023414	1	82282788	T	C	0.0001836	0.008624068	0.001141041	0.009230826	0.009230826
rs34029862	1	82289721	A	G	0.0002127	0.008677457	0.00128005	0.00941563	0.00941563
rs34268202	1	82309177	C	T	0.0001857	0.009271607	0.001148465	0.009555347	0.009555347
rs34299832	1	82284360	A	T	0.0001867	0.008082113	0.001155932	0.008887228	0.008887228
rs34301258	1	82298019	A	G	0.0002297	0.008758236	0.001337712	0.009614189	0.009614189
rs34908293	1	150225502	G	A	0.0001592	0.005184386	0.001051229	0.006974082	0.006974082
rs34921080	1	82320254	T	C	0.0001917	0.008717242	0.001179611	0.0093376	0.0093376
rs34989506	1	169459181	A	C	0.001462	0.008652321	0.002478346	0.009016792	0.009016792
rs35082594	1	82290126	A	T	0.0002156	0.008857757	0.001282333	0.00948541	0.00948541
rs35311109	1	51478336	A	T	1.18E-08	0.001412467	1.10E-06	0.003777529	0.003777529
rs35520599	1	82297899	C	T	0.0002188	0.00895218	0.001283386	0.00946462	0.00946462
rs35656143	1	82295089	A	G	0.0002252	0.008329127	0.001329229	0.00933735	0.00933735
rs35859461	1	82293406	T	C	0.0002064	0.008770837	0.001245299	0.009372991	0.009372991
rs359920	1	89989354	T	C	0.001845	0.00146337	0.00246204	0.002066876	0.00246204
rs3754048	1	150242189	C	G	0.0001434	0.003640259	0.001032055	0.005716554	0.005716554
rs3789584	1	51029387	C	T	9.73E-08	0.00271038	4.11E-06	0.005047773	0.005047773
rs3790921	1	82350936	C	T	0.002	0.005417942	0.002960498	0.006315069	0.006315069
rs3790931	1	82328438	G	C	0.000363	0.00701971	0.001834565	0.008480694	0.008480694
rs3790934	1	82322320	C	G	0.0002367	0.008636977	0.001370999	0.009579878	0.009579878
rs3790945	1	82309410	T	C	0.0002228	0.009130433	0.001286576	0.009540529	0.009540529
rs3790946	1	82306353	G	A	0.000228	0.00895123	0.001304152	0.009496944	0.009496944
rs3790947	1	82304885	T	G	0.0002244	0.008950166	0.001300942	0.009502834	0.009502834
rs3790948	1	82304872	T	C	0.0002249	0.008950166	0.001302916	0.009502361	0.009502361
rs3790949	1	82304826	C	T	0.0002253	0.008950166	0.001302076	0.009500945	0.009500945
rs3790952	1	82304384	T	C	0.0002265	0.008950166	0.001305854	0.009499536	0.009499536
rs3813634	1	51475488	A	G	4.15E-09	0.005194342	3.06E-07	0.007044382	0.007044382
rs3818446	1	117544184	G	A	0.008545	0.008130842	0.008995759	0.008877807	0.008995759
rs3819001	1	1138913	C	T	0.007488	0.003615238	0.008034811	0.005103253	0.008034811
rs3828124	1	82315419	A	G	0.0001782	0.009181252	0.001117428	0.009501333	0.009501333
rs3850839	1	150234282	G	T	0.0001753	0.003868894	0.001178791	0.005911543	0.005911543
rs3850872	1	50857192	A	G	4.49E-06	0.008891748	5.72E-05	0.00934644	0.00934644
rs3850873	1	51062976	G	A	9.00E-08	0.002932369	3.72E-06	0.005164083	0.005164083
rs3850874	1	51063131	T	C	7.68E-08	0.002976505	3.53E-06	0.005427745	0.005427745
rs3862269	1	50879172	T	A	2.21E-06	0.007234335	2.95E-05	0.007985954	0.007985954
rs3862271	1	50954996	C	T	2.73E-07	0.006724239	7.83E-06	0.007850308	0.007850308
rs3907676	1	50863202	G	A	2.30E-06	0.008080302	3.11E-05	0.008724016	0.008724016
rs3992627	1	50830955	G	A	1.05E-05	0.005420803	0.000117836	0.006926582	0.006926582
rs41324853	1	51449575	C	T	2.91E-07	0.00579596	8.20E-06	0.007223106	0.007223106
rs4141468	1	75994531	A	C	0.005179	0.004302995	0.006174821	0.005687366	0.006174821
rs4309025	1	50859745	G	C	5.27E-06	0.007649454	6.48E-05	0.008405505	0.008405505
rs4391683	1	103549862	A	G	0.009612	0.008066591	0.009730964	0.00884886	0.009730964
rs445436	1	45593401	C	A	0.003452	0.007689827	0.004803473	0.008361655	0.008361655
rs4619014	1	50830411	A	G	9.28E-06	0.005780962	0.000105705	0.007108704	0.007108704
rs4650578	1	82233986	A	C	0.0009538	0.008541844	0.00181511	0.00894625	0.00894625
rs4651476	1	175280926	A	T	0.007339	0.008790826	0.008197219	0.009284263	0.009284263
rs4845700	1	154981708	T	C	0.004932	0.007274008	0.006165499	0.008114449	0.008114449
rs4907986	1	103549633	T	C	0.009871	0.008148787	0.009919912	0.008902089	0.009919912
rs4908287	1	103551350	C	A	0.00464	0.003648305	0.005685667	0.004965263	0.005685667
rs4908288	1	103551477	C	G	0.005905	0.003266	0.006724395	0.004558515	0.006724395
rs4908290	1	103551498	G	A	0.006457	0.003759291	0.007220985	0.005173533	0.007220985
rs4926862	1	50842541	C	T	1.09E-05	0.005327844	0.000121784	0.006895501	0.006895501
rs4926873	1	51403595	T	C	2.76E-10	0.002530508	3.37E-08	0.003693174	0.003693174
rs547211	1	94555070	C	T	0.009041	0.008393163	0.009338664	0.00906615	0.009338664
rs55815752	1	10296112	T	C	0.007376	0.00019558	0.007690081	0.00041224	0.007690081
rs55909800	1	82290072	C	A	0.0002194	0.008862999	0.001295193	0.009501633	0.009501633
rs563429	1	94553866	G	A	0.007909	0.008642062	0.008599725	0.009215557	0.009215557
rs58235906	1	51340598	C	T	4.41E-10	0.002367365	4.80E-08	0.0036954	0.0036954
rs58281724	1	27866346	G	A	0.004422	0.00587458	0.005654836	0.007061727	0.007061727
rs58447148	1	27858805	G	A	0.001338	0.005583809	0.002120698	0.006363724	0.006363724
rs585326	1	75136980	G	T	0.008059	0.004161439	0.008517863	0.005765638	0.008517863
rs58884787	1	91920240	A	C	0.002588	0.005564366	0.00368602	0.006541599	0.006541599
rs60914341	1	51414317	A	G	1.90E-10	0.000797073	3.68E-08	0.001636096	0.001636096
rs61782937	1	10223618	C	T	0.005259	0.000187689	0.00579271	0.00037498	0.00579271
rs6426080	1	225743040	A	T	0.006248	0.008872824	0.007388595	0.00929259	0.00929259
rs6540807	1	214097482	C	T	0.007726	0.004797027	0.008306357	0.006322597	0.008306357
rs6588384	1	50830178	G	A	9.05E-06	0.005790505	0.000103388	0.007028801	0.007028801
rs6588392	1	51273357	G	C	7.20E-12	0.000530246	3.59E-09	0.001439238	0.001439238
rs6588396	1	51464565	C	T	4.42E-10	0.005755947	5.15E-08	0.007794511	0.007794511
rs6656241	1	51464645	T	C	4.34E-10	0.005824168	5.30E-08	0.007849966	0.007849966
rs6657099	1	27866076	T	C	0.001007	0.007588831	0.001828751	0.008142888	0.008142888
rs6657237	1	45920108	T	A	0.008692	0.005264103	0.009046707	0.006856	0.009046707
rs6658904	1	51106975	T	G	8.15E-08	0.002335562	4.12E-06	0.005122313	0.005122313
rs6668495	1	51415994	A	G	2.78E-12	0.000512665	4.84E-09	0.001537995	0.001537995
rs6668519	1	51193555	G	A	1.60E-08	0.003575357	1.08E-06	0.00590927	0.00590927
rs6668679	1	150219501	C	T	0.0001598	0.004171968	0.00108716	0.006209835	0.006209835
rs6670211	1	29576784	C	A	0.004266	0.006630121	0.005542551	0.007591092	0.007591092
rs6670420	1	50826440	T	C	4.70E-06	0.007483214	5.90E-05	0.008368003	0.008368003
rs6671962	1	51259645	G	A	6.34E-10	0.002250816	6.49E-08	0.003821152	0.003821152
rs6672112	1	51188594	C	T	2.21E-10	0.000594814	6.03E-08	0.002013218	0.002013218
rs6673810	1	51374952	G	C	3.15E-12	0.000492841	5.47E-09	0.001724945	0.001724945
rs6679843	1	51031192	G	T	3.65E-08	0.001584698	3.04E-06	0.004851117	0.004851117
rs6679854	1	51066088	C	T	2.80E-08	0.00194789	2.29E-06	0.005057023	0.005057023
rs6680846	1	51188674	C	G	2.06E-08	0.003987877	1.24E-06	0.006273611	0.006273611
rs6683005	1	50826414	T	A	5.25E-06	0.00752976	6.49E-05	0.008389457	0.008389457
rs6683247	1	50826661	G	A	5.05E-06	0.007313063	6.27E-05	0.0082217	0.0082217
rs6683272	1	91917728	C	T	0.004714	0.008433346	0.006067589	0.008972207	0.008972207
rs6683496	1	91917977	G	T	0.006723	0.008295828	0.007745704	0.008955391	0.008955391
rs6683864	1	50827200	T	A	4.72E-06	0.007288052	5.88E-05	0.008197226	0.008197226
rs6684901	1	51298828	G	A	3.74E-10	0.001929931	4.29E-08	0.003077458	0.003077458
rs6690643	1	50829258	G	A	9.05E-06	0.005780352	0.000103511	0.007066185	0.007066185
rs6691061	1	51235019	C	T	7.51E-10	0.002612347	6.86E-08	0.004023015	0.004023015
rs6693790	1	51181099	C	T	1.65E-08	0.003493274	1.09E-06	0.005885928	0.005885928
rs6693834	1	50830004	C	A	9.08E-06	0.005792728	0.000102868	0.007033191	0.007033191
rs6695869	1	51413205	G	A	3.18E-10	0.00281176	3.69E-08	0.004006758	0.004006758
rs6696535	1	50830125	C	T	9.05E-06	0.005790505	0.000103196	0.007026284	0.007026284
rs6698809	1	51407584	C	T	2.45E-12	0.000515655	4.27E-09	0.000773483	0.000773483
rs6699249	1	10241836	T	C	0.00043	0.003990765	0.002138798	0.006134102	0.006134102
rs6700139	1	51337868	C	T	4.58E-12	0.000417381	1.57E-08	0.005843338	0.005843338
rs6701551	1	50829147	A	G	9.05E-06	0.005777978	0.000103613	0.007030464	0.007030464
rs6702697	1	90024647	C	G	0.0001413	0.000498765	0.001418309	0.001523684	0.001523684
rs6704148	1	50829285	A	G	9.05E-06	0.005781569	0.000103657	0.00702301	0.00702301
rs67651740	1	82303755	T	G	0.0002197	0.008950166	0.001286597	0.00949307	0.00949307
rs67884539	1	51477659	T	C	1.31E-11	0.000900878	2.58E-09	0.001090537	0.001090537
rs67990917	1	75134362	C	A	0.00735	0.005159733	0.00802526	0.006650159	0.00802526
rs68039703	1	82303655	G	A	0.000212	0.008950323	0.001269183	0.009465621	0.009465621
rs718257	1	50911157	A	G	4.98E-08	0.008819407	2.27E-06	0.009599354	0.009599354
rs72690493	1	51259579	C	T	4.63E-12	0.000387541	1.58E-08	0.00581312	0.00581312
rs72692228	1	51476705	A	G	2.64E-10	0.000660384	6.80E-08	0.002358515	0.002358515
rs72884687	1	27865318	G	A	0.003819	0.006358031	0.005091421	0.007385387	0.007385387
rs72957845	1	89964164	T	G	0.001034	0.009273916	0.001910398	0.009408538	0.009408538
rs72957857	1	89990771	C	T	0.0006707	0.001377454	0.001487707	0.002111023	0.002111023
rs72957860	1	89990916	A	G	0.0006205	0.001375738	0.001642573	0.00224323	0.00224323
rs72957878	1	89997436	A	G	0.000694	0.001300488	0.001483659	0.00198588	0.00198588
rs74080008	1	51047717	T	G	4.69E-08	0.001678519	3.64E-06	0.005003886	0.005003886
rs7413619	1	50863454	G	A	3.09E-06	0.007920194	4.02E-05	0.008578871	0.008578871
rs7415537	1	50841135	T	C	1.09E-05	0.005355681	0.000121772	0.006899957	0.006899957
rs74606343	1	27850075	C	T	0.007098	0.00950636	0.008033073	0.009676642	0.009676642
rs75001971	1	90009148	A	G	0.0003769	0.001495895	0.002434798	0.003519893	0.003519893
rs75069849	1	51346359	T	G	6.77E-08	0.001991734	4.08E-06	0.004993361	0.004993361
rs75079244	1	90034910	A	G	9.89E-05	0.000542227	0.001080923	0.001596276	0.001596276
rs7512595	1	27857171	G	A	0.006623	0.006016425	0.007525837	0.007264009	0.007525837
rs7512697	1	150218242	T	C	0.0001654	0.004137778	0.001118685	0.006178708	0.006178708
rs7513482	1	91920786	A	G	0.001911	0.005284863	0.00282684	0.006173852	0.006173852
rs7515597	1	51159347	T	C	2.00E-08	0.003490858	1.30E-06	0.005991067	0.005991067
rs7516227	1	51478448	A	G	1.23E-11	0.000879782	2.56E-09	0.001075289	0.001075289
rs7521195	1	50845814	G	T	1.01E-05	0.005270997	0.000115192	0.006856763	0.006856763
rs7522444	1	10216390	G	C	0.001936	0.001189843	0.002545167	0.001723304	0.002545167
rs7522611	1	51257608	C	T	4.68E-10	0.002242188	4.90E-08	0.003683595	0.003683595
rs7522853	1	51302916	G	C	7.70E-08	0.001764877	5.43E-06	0.005593762	0.005593762
rs75237729	1	51479178	A	C	3.53E-06	0.004198878	4.49E-05	0.005750868	0.005750868
rs7525655	1	51368512	T	C	7.80E-08	0.002631676	3.67E-06	0.005127698	0.005127698
rs7526972	1	91919578	A	G	0.002616	0.005262843	0.003674226	0.006276033	0.006276033
rs7532573	1	45915892	T	A	0.007333	0.004925606	0.008002522	0.006415168	0.008002522
rs7533724	1	50869308	T	C	3.09E-06	0.00785231	4.01E-05	0.008537197	0.008537197
rs7535665	1	91919292	T	C	0.002769	0.005292848	0.003854562	0.006329675	0.006329675
rs7542806	1	91919225	A	T	0.002682	0.005429852	0.003777552	0.006433468	0.006433468
rs7543080	1	91919517	A	T	0.003157	0.005274581	0.004280262	0.006383419	0.006383419
rs7550337	1	214099716	C	T	0.005996	0.001831883	0.006709046	0.002877555	0.006709046
rs75504961	1	51368045	T	C	7.94E-08	0.002611899	3.74E-06	0.005169944	0.005169944
rs7550594	1	50891093	T	C	1.11E-07	0.001970238	6.59E-06	0.005746527	0.005746527
rs7550602	1	50828092	A	G	4.33E-06	0.00733784	5.42E-05	0.008195894	0.008195894
rs75506969	1	89990687	G	A	0.0006318	0.001251852	0.001575085	0.002023323	0.002023323
rs7552837	1	51262960	T	C	7.30E-10	0.002798109	6.62E-08	0.004169731	0.004169731
rs7553550	1	51463450	T	C	4.43E-12	0.000792207	1.81E-09	0.000968253	0.000968253
rs7555006	1	51480258	G	A	2.85E-09	0.008424624	2.34E-07	0.009793625	0.009793625
rs75564426	1	50859443	T	C	2.64E-05	0.008371837	0.0002637	0.008908657	0.008908657
rs75876848	1	51202663	A	G	4.70E-08	0.001943628	3.27E-06	0.005066178	0.005066178
rs76027421	1	50967560	A	C	2.22E-07	0.005508267	6.51E-06	0.006826736	0.006826736
rs76073764	1	90041109	G	T	0.0001428	0.000511	0.001430469	0.001559507	0.001559507
rs76215192	1	51358296	A	C	7.72E-08	0.002245671	4.09E-06	0.00508658	0.00508658
rs76325451	1	50897269	A	G	7.32E-08	0.008180599	2.85E-06	0.008915384	0.008915384
rs76508520	1	103404201	T	A	0.001487	0.006541913	0.002387164	0.007246181	0.007246181
rs76606504	1	51191574	A	C	5.73E-08	0.002690168	2.99E-06	0.005105206	0.005105206
rs76645092	1	50843849	C	G	9.90E-06	0.005475645	0.000112969	0.006929758	0.006929758
rs76894965	1	51559390	T	A	0.0002209	0.00545492	0.001341528	0.007410002	0.007410002
rs77077069	1	50865621	G	A	2.69E-06	0.007559102	3.57E-05	0.008322969	0.008322969
rs77082692	1	51270547	T	C	1.16E-07	0.002662262	4.89E-06	0.005153552	0.005153552
rs77236920	1	51102818	G	C	2.20E-08	0.001277264	2.17E-06	0.00418304	0.00418304
rs77456557	1	90036633	T	C	0.000122	0.000540119	0.001264757	0.001604378	0.001604378
rs77733062	1	51088629	A	T	2.38E-08	0.001162127	2.30E-06	0.003835019	0.003835019
rs77802571	1	90037317	A	G	0.0001245	0.000471968	0.001323531	0.001468182	0.001468182
rs77914551	1	51366025	C	T	5.09E-08	0.002200664	3.33E-06	0.005288162	0.005288162
rs77921424	1	51479319	G	A	8.73E-09	0.000960495	9.42E-07	0.003018698	0.003018698
rs77985109	1	90019685	A	T	0.0001211	0.000467981	0.001298252	0.001453358	0.001453358
rs78012880	1	50972015	A	G	2.24E-07	0.004675353	7.49E-06	0.00701303	0.00701303
rs781058	1	45935056	C	G	0.007634	0.005455591	0.008267908	0.0069201	0.008267908
rs78325079	1	10244792	T	C	0.000415	0.003754365	0.002115635	0.005924858	0.005924858
rs78625523	1	51290129	C	T	6.94E-08	0.001678784	5.20E-06	0.005463677	0.005463677
rs78738909	1	51317374	G	T	1.85E-10	0.000518734	9.20E-08	0.002741877	0.002741877
rs78757988	1	90012093	T	C	7.97E-05	0.000398021	0.00096726	0.001267718	0.001267718
rs78884406	1	51161263	A	G	0.001773	0.008640373	0.002914009	0.009027766	0.009027766
rs78885842	1	50926222	A	T	2.63E-07	0.006860019	7.61E-06	0.00794318	0.00794318
rs79133495	1	90047900	T	A	0.00216	0.001276702	0.002838466	0.00186333	0.002838466
rs79451801	1	51526458	T	C	5.14E-06	0.00716565	6.33E-05	0.008099051	0.008099051
rs79521580	1	51043725	T	A	3.56E-08	0.00167526	2.93E-06	0.00495877	0.00495877
rs79568404	1	50863834	C	G	3.04E-06	0.007664436	3.95E-05	0.008339786	0.008339786
rs80108049	1	112933892	A	G	0.003249	0.008954065	0.004673806	0.009264468	0.009264468
rs80309456	1	50861752	C	T	2.22E-06	0.009882202	3.07E-05	0.009901579	0.009901579
rs844651	1	173225144	G	T	0.005688	0.006341795	0.006748592	0.007425324	0.007425324
rs920756	1	75133340	G	A	0.007174	0.0052215	0.007907688	0.006695353	0.007907688
rs9324186	1	82222849	T	G	0.001599	0.001979426	0.002223813	0.0026749	0.0026749
rs9324188	1	82225875	C	A	0.0009222	0.00798686	0.001771515	0.008477553	0.008477553
rs9436458	1	51457656	T	G	4.37E-10	0.005136015	5.21E-08	0.007190421	0.007190421
rs947555	1	82315723	T	G	0.0001878	0.009185629	0.001156212	0.009516345	0.009516345
rs9661340	1	82235928	T	A	0.001107	0.009033284	0.001997074	0.009230234	0.009230234
rs9724933	1	82239641	A	G	0.001392	0.00872147	0.002393061	0.009070419	0.009070419
rs9726013	1	82229462	T	C	0.0009839	0.008636102	0.001841168	0.009011478	0.009011478
rs9727540	1	82228705	C	T	0.0009661	0.008772893	0.001833394	0.009104369	0.009104369
rs9782879	1	10231985	G	A	0.002601	0.001219051	0.003333916	0.001828977	0.003333916
rs9782923	1	10231812	C	G	0.002583	0.001219304	0.003312776	0.001826757	0.003312776
rs9782938	1	10232124	C	G	0.002442	0.00121371	0.003156909	0.001807919	0.003156909
rs9803853	1	51094008	C	T	9.96E-08	0.002195124	5.45E-06	0.005625006	0.005625006
rs986944	1	103448795	T	C	0.002453	0.001850285	0.003259019	0.002640419	0.003259019
rs9969991	1	51058495	A	T	9.24E-08	0.002942042	3.79E-06	0.005161476	0.005161476
rs998199	1	45912898	C	A	0.006744	0.005262518	0.007586123	0.006697252	0.007586123
rs1008437	2	199258142	G	A	0.008387	0.00167498	0.008684501	0.00281481	0.008684501
rs1013955	2	40209049	A	G	0.0007791	0.00399403	0.001589902	0.004990486	0.004990486
rs10164627	2	132137449	C	T	0.007079	0.003732576	0.007706493	0.00518986	0.007706493
rs10168856	2	132139864	G	A	0.00527	0.002851846	0.006141501	0.00404912	0.006141501
rs10170215	2	132149456	C	G	0.003154	0.005581246	0.004308111	0.006636748	0.006636748
rs1017140	2	40218306	T	A	0.0007363	0.003555662	0.001530871	0.004539436	0.004539436
rs10182177	2	132155774	T	C	0.006392	0.008320879	0.007478903	0.008950165	0.008950165
rs10187251	2	132149582	C	T	0.00298	0.005843612	0.004141869	0.006853815	0.006853815
rs10195445	2	132137855	A	G	0.002282	0.006476008	0.003424453	0.007298908	0.007298908
rs10195448	2	132137866	A	G	0.002282	0.006476008	0.003424162	0.007298698	0.007298698
rs10200815	2	43673273	A	C	0.002114	0.004168713	0.003013216	0.005161998	0.005161998
rs10203174	2	43690030	T	C	0.001833	0.006987154	0.002889514	0.007685508	0.007685508
rs10203334	2	132142408	T	C	0.00554	0.002759003	0.006374662	0.003942711	0.006374662
rs10204320	2	132137441	T	C	0.006164	0.008067316	0.007268369	0.008725242	0.008725242
rs10208854	2	132136781	A	T	0.004079	0.005323991	0.005278706	0.006590642	0.006590642
rs10211348	2	132139828	T	C	0.008249	0.002958588	0.008619431	0.004384661	0.008619431
rs10427230	2	218953275	A	G	0.007933	0.008093729	0.008603937	0.008836546	0.008836546
rs10803697	2	8774226	G	T	0.001067	0.000670057	0.001495291	0.000990259	0.001495291
rs10932201	2	208426257	A	G	0.001974	0.00170969	0.002659881	0.002397913	0.002659881
rs10932560	2	215556658	C	G	0.008912	0.004409734	0.009186574	0.006061386	0.009186574
rs11124721	2	40215652	T	C	0.0007174	0.0027071	0.001500048	0.003579921	0.003579921
rs112211045	2	143803070	A	G	0.002605	0.006277159	0.003780237	0.007168978	0.007168978
rs112826713	2	143802616	G	A	0.002671	0.006248603	0.003857521	0.007149023	0.007149023
rs113883634	2	162097714	T	C	0.002615	0.008388352	0.003962396	0.008898441	0.008898441
rs114019537	2	4549531	G	T	0.006712	0.007650805	0.00770349	0.008455497	0.008455497
rs115171573	2	174162392	A	G	0.006796	0.0099435	0.00784367	0.009961343	0.009961343
rs115294243	2	101521641	A	G	0.0004886	0.009097595	0.002145235	0.009455861	0.009455861
rs115452246	2	84975132	A	G	0.005686	0.009830882	0.00696933	0.009873625	0.009873625
rs116724739	2	187669092	G	T	0.00385	0.001521622	0.004740079	0.002360915	0.004740079
rs116749999	2	52000916	T	C	0.00476	0.000390508	0.005412773	0.00070998	0.005412773
rs11695048	2	47249816	T	C	0.007749	0.007730813	0.008449595	0.008555522	0.008555522
rs1177293	2	61348080	C	T	0.007294	0.009951999	0.008194894	0.009967801	0.009967801
rs12472356	2	40229096	T	C	0.0008018	0.002690869	0.001566085	0.003534412	0.003534412
rs12472603	2	170962117	T	C	0.001653	0.009851554	0.002803984	0.009868127	0.009868127
rs12474320	2	143810757	C	G	0.003993	0.006165538	0.005255767	0.007262664	0.007262664
rs12477146	2	143793814	A	G	0.004348	0.007305095	0.005660621	0.008114043	0.008114043
rs12478430	2	143810499	G	T	0.002928	0.007455957	0.00424903	0.008180626	0.008180626
rs12617302	2	132129556	A	G	0.002751	0.006271477	0.003942581	0.007181081	0.007181081
rs12691937	2	132121939	C	T	0.004421	0.003098305	0.005459669	0.00431019	0.005459669
rs12989560	2	172901534	A	G	0.007332	0.003176894	0.007896641	0.004558936	0.007896641
rs13022263	2	17355811	A	G	0.009154	0.000870891	0.009270786	0.001627365	0.009270786
rs13028693	2	132131721	T	C	0.002954	0.005993552	0.004135455	0.006980951	0.006980951
rs13033323	2	40210499	T	C	0.0006622	0.004287079	0.001538444	0.005357864	0.005357864
rs13384768	2	132140200	A	C	0.005361	0.002832021	0.006222517	0.00402863	0.006222517
rs13389664	2	132140090	C	A	0.005242	0.002866298	0.00612313	0.004063949	0.00612313
rs13395290	2	43706319	T	C	0.005287	0.002244048	0.006119007	0.003344812	0.006119007
rs13395302	2	43706350	G	C	0.00245	0.005655115	0.003534166	0.006598123	0.006598123
rs13396401	2	43701213	A	G	0.00961	0.001030389	0.009668412	0.001906383	0.009668412
rs13405135	2	8773902	T	C	0.001495	0.00078272	0.001969442	0.001147896	0.001969442
rs13405158	2	43705286	C	T	0.004415	0.001890181	0.005375724	0.002894459	0.005375724
rs13405396	2	8774109	T	C	0.001818	0.000686146	0.002339738	0.001033611	0.002339738
rs13408697	2	43706244	C	T	0.005094	0.00224907	0.005969891	0.003340072	0.005969891
rs13413856	2	43764825	G	A	0.007414	0.001920105	0.007874936	0.003057338	0.007874936
rs13414140	2	43671176	T	C	0.001739	0.004490603	0.002544733	0.005364982	0.005364982
rs13414619	2	43699406	G	A	0.004185	0.002240461	0.005171229	0.003299577	0.005171229
rs13416978	2	43705265	G	A	0.004606	0.001940022	0.005547306	0.002961173	0.005547306
rs13425822	2	132141767	G	A	0.004297	0.002797731	0.005307518	0.00394015	0.005307518
rs13427189	2	8773812	C	G	0.0009111	0.001247046	0.001447649	0.001777382	0.001777382
rs13429849	2	8773961	A	G	0.001539	0.000700377	0.002004794	0.001039236	0.002004794
rs13431070	2	43721954	A	G	0.001572	0.009741771	0.002677545	0.009779557	0.009779557
rs142665763	2	52007076	A	G	0.006833	0.000425669	0.00725385	0.00081076	0.00725385
rs1430227	2	222309710	C	T	0.002719	0.003502437	0.003665632	0.004533775	0.004533775
rs1467142	2	219026091	A	G	0.006079	0.009201019	0.007254965	0.009470411	0.009470411
rs1665278	2	61341845	T	C	0.009431	0.009429354	0.009592864	0.009642368	0.009642368
rs1665279	2	61342043	T	C	0.009857	0.006748117	0.009906508	0.007964879	0.009906508
rs16858549	2	143800796	C	T	0.002945	0.006338891	0.004160532	0.007252316	0.007252316
rs16858663	2	219016154	C	G	0.004634	0.009380524	0.006048534	0.009564804	0.009564804
rs16858691	2	219018130	C	A	0.005084	0.009273927	0.006420617	0.009497128	0.009497128
rs16862666	2	222308844	G	T	0.002345	0.006550109	0.003517204	0.007372597	0.007372597
rs16862669	2	222309368	C	G	0.002714	0.006380379	0.003917327	0.007266281	0.007266281
rs17818944	2	215180960	T	G	0.0006641	0.000283627	0.001464199	0.000515583	0.001464199
rs17838602	2	219017348	C	T	0.005023	0.00926275	0.006374846	0.009495603	0.009495603
rs1815207	2	132146700	C	T	0.002322	0.004349965	0.003267762	0.005352599	0.005352599
rs1835349	2	222310081	A	G	0.001796	0.007410016	0.002874706	0.008039563	0.008039563
rs183966078	2	105543209	A	G	0.009878	0.00549633	0.009921198	0.007066711	0.009921198
rs186164070	2	51997810	G	T	0.006827	0.000277295	0.007234778	0.000547645	0.007234778
rs1965045	2	106580627	T	C	0.00888	0.007961945	0.009219609	0.00875981	0.009219609
rs1976949	2	132151901	G	T	0.003032	0.004837886	0.004106465	0.005934077	0.005934077
rs1976950	2	132151932	G	C	0.009654	0.002690296	0.009715369	0.004133337	0.009715369
rs1976951	2	132151938	C	G	0.008999	0.002707343	0.009199022	0.00412089	0.009199022
rs1976952	2	132151997	C	T	0.009558	0.002693232	0.009631378	0.004132892	0.009631378
rs1997219	2	132140614	A	G	0.005701	0.002901243	0.006518428	0.004118169	0.006518428
rs2008533	2	143797657	C	T	0.002781	0.005847163	0.003923172	0.006819984	0.006819984
rs2016635	2	199258269	T	G	0.007551	0.001750788	0.007989855	0.002858921	0.007989855
rs2058629	2	40157914	A	G	0.006451	0.009684584	0.007579168	0.009780391	0.009780391
rs2091454	2	132153593	C	T	0.00694	0.008083834	0.007884093	0.008787639	0.008787639
rs2141199	2	132155419	C	T	0.00681	0.008097729	0.007792825	0.008792923	0.008792923
rs2163227	2	43549229	C	T	0.003736	0.00979811	0.005207018	0.009844684	0.009844684
rs2178039	2	132144756	C	T	0.002154	0.004455244	0.003075773	0.005422159	0.005422159
rs2178040	2	132144836	A	G	0.008516	0.00310944	0.008851689	0.004597398	0.008851689
rs2192720	2	40246973	T	C	0.0001886	0.006955538	0.001174692	0.008216942	0.008216942
rs2215023	2	199254349	G	T	0.006928	0.002587598	0.007530723	0.003826355	0.007530723
rs2243886	2	199261206	A	G	0.004068	0.002889994	0.005090743	0.004034646	0.005090743
rs2303895	2	222310503	G	C	0.002314	0.006865334	0.003504322	0.00763388	0.00763388
rs2313691	2	132132185	A	G	0.002537	0.006104101	0.003682494	0.00701378	0.00701378
rs2313693	2	132159846	G	A	0.005917	0.009712924	0.007152171	0.009788205	0.009788205
rs2343253	2	199261041	G	A	0.006793	0.000630362	0.007232951	0.001149484	0.007232951
rs2360970	2	208409339	C	G	0.00177	0.001823855	0.002422166	0.002514365	0.002514365
rs2529673	2	199260417	T	G	0.006214	0.002824291	0.006948764	0.004048332	0.006948764
rs28433468	2	43760868	G	A	0.008791	0.001976661	0.009021396	0.00322758	0.009021396
rs28491259	2	40250178	T	G	0.0009547	0.007512352	0.001778763	0.008096571	0.008096571
rs354235	2	54964294	T	G	0.006169	0.009122387	0.007329185	0.00943591	0.00943591
rs35647509	2	143808067	A	G	0.002979	0.00722038	0.004276452	0.008004875	0.008004875
rs35694600	2	8772990	A	G	0.002498	0.001435709	0.00324054	0.002102769	0.00324054
rs35860033	2	208505678	C	T	0.005202	0.008658954	0.006489556	0.009151753	0.009151753
rs3768844	2	143796694	G	A	0.002921	0.006165287	0.004124101	0.007122255	0.007122255
rs3770176	2	222317545	T	C	0.008533	0.002824116	0.008844159	0.004245651	0.008844159
rs3770184	2	222313172	G	C	0.002375	0.006553534	0.003555318	0.007374377	0.007374377
rs3770185	2	222313039	C	A	0.002363	0.006483914	0.003528962	0.007313671	0.007313671
rs3770186	2	222312339	T	A	0.00223	0.006758618	0.003389307	0.007538656	0.007538656
rs3770187	2	222311741	C	T	0.002316	0.006931595	0.003512176	0.007688115	0.007688115
rs3770188	2	222311595	C	T	0.002318	0.006964061	0.003517783	0.00772008	0.00772008
rs3816193	2	143799907	A	G	0.002814	0.00630166	0.004013805	0.007212687	0.007212687
rs3861762	2	132151512	A	T	0.009049	0.00258726	0.009229655	0.003981873	0.009229655
rs3915482	2	132148050	C	G	0.002958	0.003689976	0.003956731	0.004812174	0.004812174
rs4066216	2	132150751	A	G	0.002817	0.005496292	0.003931245	0.006517886	0.006517886
rs4073491	2	47587137	A	G	0.007779	0.008911974	0.008492369	0.009343711	0.009343711
rs4428050	2	132131225	A	T	0.00493	0.002554871	0.005855992	0.003694241	0.005855992
rs4670994	2	40166975	T	C	0.003545	0.008900091	0.004958583	0.009258682	0.009258682
rs4670995	2	40167042	G	A	0.003744	0.008843973	0.005167059	0.009238696	0.009238696
rs4672874	2	219015302	C	G	0.004985	0.009380346	0.006355668	0.009570757	0.009570757
rs4675682	2	208402750	C	T	0.001561	0.001625371	0.002132898	0.002242003	0.002242003
rs4850105	2	132147143	C	T	0.008155	0.002037165	0.008502862	0.003260155	0.008502862
rs4850107	2	132153971	A	G	0.008006	0.007153773	0.008610729	0.008203143	0.008610729
rs4850187	2	132141108	A	C	0.005081	0.002745291	0.005979936	0.003905925	0.005979936
rs4850188	2	132141141	G	A	0.004705	0.002680966	0.005668734	0.00381939	0.005668734
rs4850190	2	132151214	C	G	0.008568	0.002859468	0.008871545	0.004288565	0.008871545
rs4850191	2	132151248	A	G	0.009115	0.002786499	0.009294041	0.004228959	0.009294041
rs4850192	2	132151287	T	C	0.0083	0.002603218	0.008635411	0.003951781	0.008635411
rs4850193	2	132151346	C	T	0.009022	0.002562405	0.009208942	0.003954992	0.009208942
rs56716593	2	143810459	G	A	0.003015	0.007410106	0.004331849	0.008145825	0.008145825
rs57091596	2	40160342	T	C	0.001538	0.005884523	0.002381311	0.006648077	0.006648077
rs57416940	2	40250512	T	C	0.0008775	0.008290849	0.001805119	0.008751451	0.008751451
rs57762046	2	143807520	C	A	0.002907	0.006661352	0.004158123	0.007520316	0.007520316
rs57940394	2	143804349	C	T	0.002553	0.006289716	0.003720651	0.007172069	0.007172069
rs58292335	2	222312761	T	C	0.001754	0.007403693	0.002816702	0.008025435	0.008025435
rs58855556	2	143801840	C	T	0.002874	0.006241549	0.004074247	0.007169326	0.007169326
rs59314826	2	208503558	G	A	0.005182	0.008889501	0.00648569	0.009284553	0.009284553
rs59801967	2	222441813	C	T	0.0002975	0.008252695	0.001586179	0.009280057	0.009280057
rs59957738	2	40169178	A	G	0.00832	0.006813808	0.008823799	0.007980827	0.008823799
rs59980912	2	143801670	T	C	0.003248	0.006771064	0.004534673	0.007652058	0.007652058
rs60142557	2	222312851	T	C	0.001788	0.007503059	0.002872067	0.008116142	0.008116142
rs61665191	2	143798921	G	T	0.002843	0.006200589	0.004039208	0.007137675	0.007137675
rs62139705	2	47619640	A	G	0.001416	0.008625762	0.002418148	0.009001472	0.009001472
rs62150226	2	40207199	C	T	0.001813	0.003205795	0.002564324	0.004040886	0.004040886
rs62150787	2	40500192	T	C	0.002786	0.004282162	0.003790369	0.005376608	0.005376608
rs62180561	2	222302800	A	C	0.007687	0.008197554	0.008414289	0.008900004	0.008900004
rs6544271	2	40157220	A	G	0.008946	0.005974304	0.009238194	0.007407443	0.009238194
rs6544662	2	43712093	A	C	0.00344	0.003251503	0.004441117	0.004371495	0.004441117
rs6544987	2	47634563	A	C	0.00112	0.008735869	0.002011355	0.009079374	0.009079374
rs6717246	2	132154898	C	T	0.004642	0.008158553	0.005984087	0.00875149	0.00875149
rs6718877	2	132150882	G	A	0.007767	0.002805086	0.008218239	0.004151168	0.008218239
rs6722462	2	166931526	C	T	0.00624	0.008593578	0.007372721	0.009137203	0.009137203
rs6728106	2	43683885	C	A	0.001963	0.007975268	0.003141873	0.008520433	0.008520433
rs6740584	2	208429351	C	T	0.00165	0.001590858	0.002238933	0.002202563	0.002238933
rs6742644	2	143778115	G	C	0.008353	0.00438276	0.008761552	0.006004904	0.008761552
rs6744088	2	132137365	C	A	0.006734	0.002675303	0.00737587	0.003906863	0.00737587
rs725374	2	40167128	T	A	0.003712	0.008815183	0.005138985	0.009219433	0.009219433
rs72768155	2	4560716	G	A	0.006216	0.002964215	0.006971396	0.004222514	0.006971396
rs72867023	2	43763166	C	T	0.005372	0.00042487	0.005949802	0.000780438	0.005949802
rs72881068	2	43690860	T	C	0.004203	0.003298333	0.005258432	0.004535533	0.005258432
rs72952034	2	215180818	A	G	0.001509	0.000341823	0.001931451	0.000535034	0.001931451
rs72960913	2	60498594	A	G	0.006864	0.002389878	0.00746414	0.00359122	0.00746414
rs737589	2	40166596	C	T	0.001958	0.006087098	0.002969866	0.00691094	0.00691094
rs73961708	2	143796005	A	G	0.002953	0.006134199	0.004154391	0.007104886	0.007104886
rs73961713	2	143801205	A	C	0.002938	0.006357241	0.00415348	0.007268927	0.007268927
rs74608713	2	43763539	G	T	0.003327	0.002983028	0.004297757	0.0040377	0.004297757
rs7562809	2	65278144	C	G	0.006934	0.002903336	0.007554931	0.004201929	0.007554931
rs7570242	2	43706002	C	T	0.004842	0.002236866	0.005756673	0.003319279	0.005756673
rs7585060	2	43739887	C	T	0.004691	0.002981581	0.005695606	0.00418751	0.005695606
rs7598467	2	143796057	A	G	0.003007	0.00616158	0.004214765	0.007131154	0.007131154
rs7600657	2	43710444	G	A	0.003494	0.001859871	0.004406025	0.002781715	0.004406025
rs7601093	2	43710807	G	A	0.003338	0.001881147	0.004239673	0.002785141	0.004239673
rs7605831	2	4559812	A	G	0.007376	0.002718698	0.007893915	0.00400567	0.007893915
rs76139707	2	152266282	T	C	0.0002705	0.005378006	0.001516246	0.007412031	0.007412031
rs76384128	2	4544248	G	A	0.008768	0.008967199	0.009156156	0.009386305	0.009386305
rs76421731	2	4547056	C	G	0.008425	0.007702492	0.008902468	0.008567854	0.008902468
rs76606706	2	17295074	A	G	0.001842	0.0002999	0.00232549	0.000482517	0.00232549
rs76846104	2	176071579	G	C	0.007648	0.001589088	0.008046169	0.00263592	0.008046169
rs77265032	2	143809278	C	A	0.002796	0.00721283	0.004080953	0.00798936	0.00798936
rs77478674	2	4555534	T	A	0.005719	0.007581413	0.00686541	0.008344168	0.008344168
rs78070307	2	43855150	C	A	0.008205	0.005036059	0.008668422	0.006606959	0.008668422
rs78511000	2	17251548	T	C	0.0001296	0.001152228	0.001146279	0.002693794	0.002693794
rs78645394	2	170793660	C	A	0.009428	0.003460183	0.009543194	0.005079843	0.009543194
rs78700147	2	143809543	A	G	0.002802	0.007285357	0.004100278	0.008052146	0.008052146
rs9013	2	143798189	G	A	0.002823	0.005969793	0.003981172	0.006936147	0.006936147
rs917969	2	40207338	C	T	0.0007643	0.003919326	0.001571802	0.004916262	0.004916262
rs919503	2	222325139	C	T	0.0003701	0.005803041	0.001842626	0.007536751	0.007536751
rs977033	2	143808750	G	A	0.002595	0.007021857	0.003837729	0.007795249	0.007795249
rs992274	2	17259105	G	A	0.0001073	0.001100041	0.000999735	0.002586296	0.002586296
rs998768	2	43711523	T	G	0.001532	0.004424507	0.002267679	0.005270801	0.005270801
rs1006048	3	182070444	T	C	9.53E-05	2.01E-11	0.00195406	9.47E-09	0.00195406
rs1021679	3	12181598	G	A	0.007672	0.00544161	0.008295076	0.006912228	0.008295076
rs1032238	3	182026326	C	T	0.0002805	9.42E-12	0.000457658	6.76E-10	0.000457658
rs10934861	3	128427739	C	T	0.002579	0.003706446	0.003523646	0.004743337	0.004743337
rs10935840	3	151101083	G	A	0.004935	0.00191917	0.005814926	0.002944436	0.005814926
rs10935841	3	151101691	T	C	0.006134	0.002071686	0.006839513	0.003168838	0.006839513
rs10935842	3	151103938	A	T	0.006547	0.00179255	0.007184136	0.002852898	0.007184136
rs10935843	3	151104216	T	C	0.005992	0.00186404	0.006709891	0.002915664	0.006709891
rs10937083	3	182054341	G	A	0.0001367	6.47E-12	0.0016404	6.71E-09	0.0016404
rs111346309	3	181940645	A	G	8.66E-05	0.00615527	0.000657211	0.007459215	0.007459215
rs111565747	3	181947319	C	T	9.39E-05	0.006672725	0.000703812	0.007851741	0.007851741
rs112029544	3	12275108	A	G	0.006036	0.000404194	0.006539638	0.000755299	0.006539638
rs113416086	3	27437071	C	T	0.003798	0.005818738	0.005019647	0.006972088	0.006972088
rs114207624	3	12279657	A	G	0.003112	0.000760942	0.003859511	0.001234732	0.003859511
rs114607580	3	12298861	G	C	0.006768	0.000704842	0.007217741	0.00127	0.007217741
rs114950834	3	12263038	T	C	0.004731	0.001087064	0.005525497	0.001797112	0.005525497
rs115347358	3	66536782	G	C	0.003188	0.00368662	0.004202324	0.004833635	0.004833635
rs116715436	3	66536783	G	T	0.00275	0.003609756	0.003711581	0.004672277	0.004672277
rs11705793	3	6947873	A	C	0.00374	0.000464775	0.004430738	0.000809886	0.004430738
rs11707416	3	151108965	A	T	0.007015	0.001963806	0.007557479	0.003088391	0.007557479
rs11707519	3	68327230	G	A	0.007546	0.008612742	0.008328269	0.009189796	0.009189796
rs11708702	3	68328441	C	A	0.007305	0.008859851	0.008175367	0.00931901	0.00931901
rs11708835	3	68328840	G	A	0.008503	0.009289079	0.008979085	0.009564089	0.009564089
rs11713504	3	151100956	G	A	0.004943	0.002069668	0.005833119	0.003124327	0.005833119
rs11717169	3	151123497	C	T	0.005539	0.002194264	0.00634375	0.003290247	0.00634375
rs11717918	3	68593852	G	A	0.00746	0.006189579	0.00814868	0.007445961	0.00814868
rs11718871	3	71607159	C	G	0.008497	0.001292935	0.008763155	0.002264914	0.008763155
rs11719972	3	71594837	C	T	0.005519	0.000986768	0.006192727	0.001672389	0.006192727
rs11720121	3	71595258	C	T	0.005062	0.000869844	0.00577232	0.001479613	0.00577232
rs11914364	3	106722004	G	A	0.0002781	0.006861029	0.001520867	0.008438134	0.008438134
rs11916376	3	182052317	A	G	0.000136	6.65E-12	0.00204	6.89E-09	0.00204
rs11916493	3	182052794	T	C	0.0004027	6.50E-12	0.000581678	1.09E-09	0.000581678
rs11917424	3	182053068	A	G	0.0004462	8.17E-12	0.00051313	6.32E-10	0.00051313
rs11923424	3	151130220	A	G	0.00623	0.001447383	0.006854365	0.002356951	0.006854365
rs11926800	3	142001425	C	G	0.008206	0.000245224	0.008421606	0.000513969	0.008421606
rs11926921	3	141932619	A	T	0.009701	7.54E-05	0.00973235	0.000190111	0.00973235
rs12485508	3	151101746	T	C	0.006144	0.002088359	0.006845674	0.003188261	0.006845674
rs12486671	3	27556832	G	A	0.002534	0.009339475	0.003910053	0.009493984	0.009493984
rs12488803	3	151101358	G	T	0.005076	0.001880061	0.005930683	0.002906166	0.005930683
rs12490184	3	151118467	C	T	0.005748	0.002491454	0.006539276	0.003648425	0.006539276
rs12492266	3	151124432	T	G	0.005663	0.0020774	0.006433669	0.003156028	0.006433669
rs12493628	3	151106732	T	C	0.005064	0.002145325	0.005935035	0.003213656	0.005935035
rs12497065	3	151096112	C	T	0.006511	0.003205712	0.00724631	0.004532162	0.00724631
rs12497089	3	151096164	A	T	0.006754	0.003303189	0.007447797	0.004665793	0.007447797
rs12498042	3	151111173	T	C	0.007456	0.001990812	0.007918531	0.003146274	0.007918531
rs1290892	3	114364462	T	C	0.000984	0.009573611	0.001870378	0.009649281	0.009649281
rs13060079	3	126534826	T	C	0.002954	0.009185909	0.004360879	0.009405943	0.009405943
rs13071034	3	105474432	T	A	0.003306	0.007287262	0.004626008	0.008068216	0.008068216
rs13071152	3	105474390	A	C	0.003575	0.007252298	0.004885147	0.008061677	0.008061677
rs13076107	3	105501739	C	T	0.002322	0.007246922	0.003544196	0.007975201	0.007975201
rs13081087	3	173351255	G	A	0.008705	0.000447556	0.008877913	0.000898429	0.008877913
rs13090541	3	105410650	T	C	0.001835	0.008059054	0.002969924	0.008579904	0.008579904
rs13091879	3	27563977	A	G	0.001112	0.006331787	0.001879251	0.00704345	0.00704345
rs13096210	3	180599318	T	C	0.001934	0.005904191	0.002915149	0.006736653	0.006736653
rs13318050	3	68598027	C	G	0.004085	0.009054011	0.00551406	0.00935815	0.00935815
rs139223181	3	140627885	A	G	0.00157	0.005616158	0.002405631	0.006407188	0.006407188
rs1398731	3	114363740	C	T	0.001506	0.009227951	0.002549674	0.009371568	0.009371568
rs140867467	3	12281544	T	C	0.003534	0.000717845	0.004284887	0.001197685	0.004284887
rs147003295	3	12186283	A	G	0.008006	0.004191769	0.00848609	0.005790573	0.00848609
rs1481864	3	12162441	C	A	0.009864	0.004396031	0.009902728	0.006084887	0.009902728
rs1481866	3	12165734	A	G	0.00846	0.005177048	0.008869621	0.006778071	0.008869621
rs1481867	3	12165880	A	G	0.008454	0.005185409	0.008867878	0.006777341	0.008867878
rs149052826	3	53480590	G	A	0.002826	0.008909352	0.004215221	0.009250729	0.009250729
rs1515953	3	54984445	G	C	0.004104	0.009790387	0.005578776	0.009845241	0.009845241
rs1515954	3	54984385	A	G	0.003788	0.009501532	0.005235533	0.009628169	0.009628169
rs1515955	3	54984197	G	A	0.005535	0.009847716	0.006845283	0.009882233	0.009882233
rs16828652	3	173339404	A	G	0.008713	0.000172149	0.008869054	0.000386894	0.008869054
rs16831134	3	120116162	C	T	0.00969	0.009409929	0.009790466	0.009642188	0.009790466
rs16833102	3	182107551	G	A	0.000587	5.09E-11	0.000644268	2.69E-09	0.000644268
rs16833118	3	182132383	T	C	0.004629	3.76E-12	0.004629	6.76E-09	0.004629
rs169561	3	162640080	A	G	0.007793	0.002005821	0.00820044	0.003189915	0.00820044
rs17035842	3	12158597	G	C	0.009828	0.004254544	0.00987302	0.005970428	0.00987302
rs17035847	3	12161107	T	G	0.0081	0.004647206	0.008576664	0.006217335	0.008576664
rs17035861	3	12164213	G	A	0.009367	0.004384472	0.009516126	0.006064095	0.009516126
rs17035868	3	12167716	T	G	0.007958	0.006262199	0.008539219	0.007540741	0.008539219
rs17035874	3	12172744	T	C	0.008438	0.005122485	0.008854855	0.006725207	0.008854855
rs17035883	3	12176975	T	C	0.008304	0.005827329	0.008771743	0.007277049	0.008771743
rs17035910	3	12183083	G	C	0.008059	0.004666645	0.008555216	0.00623073	0.008555216
rs17035913	3	12184338	G	A	0.00792	0.004186859	0.008414686	0.005774	0.008414686
rs17035943	3	12194584	C	T	0.009482	0.004850991	0.009596526	0.006496198	0.009596526
rs17035957	3	12201111	G	A	0.009328	0.003190332	0.009469696	0.004733623	0.009469696
rs17204501	3	151114889	G	A	0.005635	0.002042304	0.006417639	0.003110461	0.006417639
rs17204508	3	151115204	T	C	0.005824	0.002090454	0.006573669	0.003179345	0.006573669
rs17204515	3	151115452	C	T	0.005032	0.001978125	0.005906409	0.003018041	0.005906409
rs17204536	3	151132544	T	C	0.005593	0.001419836	0.006290358	0.002291833	0.006290358
rs17283010	3	151097391	A	G	0.008448	0.002732716	0.008767798	0.004124319	0.008767798
rs17283059	3	151129663	G	A	0.002968	0.001634276	0.003799968	0.002424857	0.003799968
rs17624700	3	12151206	G	A	0.007442	0.005122798	0.008090247	0.006619592	0.008090247
rs17670862	3	12174012	T	C	0.006255	0.00436059	0.007082418	0.00577405	0.007082418
rs17671091	3	12182778	T	C	0.006878	0.003502293	0.007539677	0.004918826	0.007539677
rs17671487	3	12269620	C	T	0.005463	0.000739395	0.006096875	0.001288466	0.006096875
rs17672009	3	12292963	A	G	0.004179	0.000729652	0.00497578	0.001247054	0.00497578
rs17793495	3	12227577	A	G	0.002179	0.000242378	0.002681463	0.000404056	0.002681463
rs17826698	3	182044339	C	G	0.0002133	7.89E-12	0.000344562	7.29E-10	0.000344562
rs17826716	3	182132052	C	T	0.006324	5.47E-10	0.006324	6.54E-08	0.006324
rs2036281	3	71589755	T	G	0.004499	0.000979104	0.005315595	0.00163694	0.005315595
rs206260	3	162642962	A	T	0.007627	0.001659392	0.008038106	0.002738678	0.008038106
rs206264	3	162637528	T	C	0.007039	0.001614016	0.007538364	0.002633128	0.007538364
rs206869	3	162630315	T	C	0.009348	0.001197364	0.009449793	0.002155069	0.009449793
rs2137182	3	68594889	T	C	0.002345	0.005624656	0.003406344	0.006545695	0.006545695
rs2276765	3	151131222	G	A	0.004826	0.001501737	0.005664635	0.002382652	0.005664635
rs2306858	3	112727199	A	G	0.003708	0.005539135	0.004905246	0.006711131	0.006711131
rs2307032	3	27432995	C	T	0.005072	0.0033936	0.006022137	0.004675963	0.006022137
rs2319741	3	120120625	T	C	0.006324	0.009284681	0.007460606	0.009525118	0.009525118
rs2643824	3	27561891	A	C	0.001083	0.005764513	0.001796336	0.006534823	0.006534823
rs2643825	3	27562613	G	A	0.001118	0.006251814	0.001879171	0.006969561	0.006969561
rs2685189	3	130563966	C	A	0.007766	0.005704463	0.00837595	0.007121222	0.00837595
rs2702167	3	114363194	C	G	0.001438	0.009227745	0.002461551	0.009372937	0.009372937
rs2724494	3	27563920	A	C	0.001103	0.006301218	0.001864451	0.00701739	0.00701739
rs2724495	3	27567870	A	G	0.007884	0.007585443	0.008551608	0.008472713	0.008551608
rs2861337	3	173352869	T	C	0.007934	0.000149698	0.008164608	0.000337728	0.008164608
rs2879539	3	182077798	A	G	0.0001108	1.71E-11	0.002216	8.37E-09	0.002216
rs28897669	3	12197299	A	G	0.009069	0.00452744	0.009303108	0.006174435	0.009303108
rs28897670	3	12197660	G	A	0.009177	0.004524687	0.009376816	0.00617532	0.009376816
rs34000567	3	73045223	T	C	0.00904	0.003575298	0.009263895	0.005188118	0.009263895
rs34081281	3	141983376	T	C	0.00898	5.62E-05	0.009097364	0.000143657	0.009097364
rs34083151	3	141973897	C	T	0.007539	4.76E-05	0.007810229	0.000117731	0.007810229
rs34315489	3	141995402	A	G	0.005542	5.52E-05	0.005970005	0.000125843	0.005970005
rs34558646	3	33083961	T	G	0.007842	0.00405246	0.008337038	0.005608972	0.008337038
rs34827860	3	33076732	T	C	0.007913	0.004512191	0.008433011	0.006070659	0.008433011
rs35026247	3	171731972	C	T	0.007029	0.008128154	0.007944228	0.008826634	0.008826634
rs35231122	3	126435491	C	A	0.003324	0.00956127	0.004773713	0.009659758	0.009659758
rs35483362	3	71531467	C	T	0.00566	2.60E-05	0.00603985	6.25E-05	0.00603985
rs35507451	3	33085878	A	G	0.006831	0.003801285	0.007520226	0.005243386	0.007520226
rs35540156	3	71522178	G	A	0.009405	3.45E-05	0.009456134	9.32E-05	0.009456134
rs35678511	3	128427606	G	A	0.002519	0.003074963	0.003405208	0.004011934	0.004011934
rs35688004	3	33042699	T	C	0.006663	0.00499995	0.007489539	0.006429564	0.007489539
rs35777526	3	33062349	G	A	0.009338	0.003252391	0.009477343	0.004810988	0.009477343
rs35839040	3	12196663	A	G	0.009422	0.004504997	0.009549875	0.006173548	0.009549875
rs3732765	3	151090424	A	G	0.009911	0.002049771	0.009934065	0.003371604	0.009934065
rs3821616	3	12150194	A	G	0.005967	0.005690426	0.006960046	0.006971336	0.006971336
rs3821663	3	151100677	G	T	0.004892	0.00214191	0.005796594	0.003207032	0.005796594
rs383135	3	27555866	G	A	0.002411	0.008210535	0.003721513	0.008732828	0.008732828
rs3853392	3	173333860	G	A	0.009961	0.000162866	0.009964279	0.000379394	0.009964279
rs4261868	3	182021561	G	A	0.0001578	6.75E-12	0.000243873	6.70E-10	0.000243873
rs428239	3	27555566	C	G	0.002469	0.009266505	0.003827173	0.009448406	0.009448406
rs4328758	3	33057576	A	G	0.00528	0.004261859	0.006245401	0.005657502	0.006245401
rs4444698	3	181940154	C	T	3.66E-05	2.36E-07	0.00139156	8.89E-05	0.00139156
rs4579035	3	165268200	T	A	0.006978	0.000201489	0.007356452	0.000418492	0.007356452
rs4589919	3	181944607	G	A	3.61E-05	2.47E-07	0.0007222	4.64E-05	0.0007222
rs4679817	3	151108552	G	C	0.00503	0.001854619	0.005892887	0.002870132	0.005892887
rs4680142	3	154615810	G	A	0.004114	0.006341978	0.005385082	0.007385505	0.007385505
rs4680400	3	151103370	A	G	0.006409	0.001769432	0.007054816	0.002812091	0.007054816
rs4680406	3	151116816	A	G	0.005548	0.001840504	0.006331727	0.002872469	0.006331727
rs4680408	3	151123388	T	G	0.008303	0.002286934	0.008628952	0.003575014	0.008628952
rs4858894	3	47484953	G	C	0.001818	0.005970011	0.002768849	0.006772192	0.006772192
rs4859187	3	181995708	G	A	0.00022	9.85E-12	0.00036	5.49E-10	0.00036
rs4859197	3	182004186	C	T	0.0002134	9.13E-12	0.000360113	6.85E-10	0.000360113
rs4859198	3	182004287	T	C	0.0003068	8.63E-12	0.000426111	6.65E-10	0.000426111
rs4859217	3	182056590	C	T	0.000139	6.39E-12	0.00038225	1.67E-09	0.00038225
rs4859219	3	182073903	C	T	0.000104	3.90E-11	0.001490667	1.25E-08	0.001490667
rs4859220	3	182073910	C	T	9.02E-05	1.52E-11	0.0034276	1.42E-08	0.0034276
rs4859221	3	182112224	T	C	0.0006628	2.79E-10	0.000721716	1.69E-08	0.000721716
rs4859223	3	182138481	A	T	0.00403	2.94E-12	0.00806	1.52E-08	0.00806
rs552345	3	53453263	T	C	0.002564	0.003809868	0.003511379	0.004851047	0.004851047
rs55681817	3	141995955	G	A	0.005556	5.48E-05	0.005980832	0.000125291	0.005980832
rs55682207	3	87861739	T	C	0.005244	0.006677399	0.006373116	0.007656696	0.007656696
rs55736314	3	71586293	G	C	0.003313	0.000636058	0.004021969	0.001053645	0.004021969
rs55872350	3	182039948	G	A	0.0001752	1.15E-11	0.000341179	6.78E-10	0.000341179
rs55948466	3	181969908	C	G	0.0006855	7.87E-10	0.00074384	4.68E-08	0.00074384
rs56300400	3	182023102	A	C	0.0001517	9.44E-12	0.00050061	1.02E-09	0.00050061
rs56393042	3	181990484	A	G	0.0002232	3.38E-11	0.0003472	1.55E-09	0.0003472
rs56810507	3	12156293	G	C	0.006644	0.005538671	0.007528141	0.006902613	0.007528141
rs56928646	3	182028334	T	C	0.0001683	9.39E-12	0.000360643	7.99E-10	0.000360643
rs57335550	3	151114610	C	G	0.005184	0.002134562	0.006035498	0.003213282	0.006035498
rs57598348	3	12166312	C	T	0.009395	0.004376852	0.009531485	0.006062267	0.009531485
rs57781984	3	151114554	G	T	0.005792	0.00207033	0.006542927	0.003152671	0.006542927
rs58017833	3	182004535	C	G	0.0002921	7.44E-12	0.00043815	8.50E-10	0.00043815
rs582505	3	27510737	A	C	0.004327	0.001916091	0.005287584	0.002920601	0.005287584
rs58313189	3	12160617	T	C	0.008341	0.005181947	0.008790936	0.006772717	0.008790936
rs58999612	3	12171621	C	T	0.009976	0.004816935	0.009987369	0.006477474	0.009987369
rs59067429	3	12160677	G	A	0.008284	0.005184886	0.008747748	0.00676347	0.008747748
rs60105866	3	151114544	C	A	0.003667	0.002043309	0.004603528	0.003009561	0.004603528
rs62244886	3	71587392	G	C	0.007591	0.000238967	0.007884278	0.000493707	0.007884278
rs62244888	3	71603774	C	T	0.009678	0.001381047	0.009729245	0.002442078	0.009729245
rs62244889	3	71609007	A	G	0.008728	0.00219365	0.008967882	0.003494792	0.008967882
rs62247166	3	71532738	T	C	0.007507	3.00E-05	0.007769187	7.68E-05	0.007769187
rs62250763	3	63505268	T	C	0.003354	0.003832287	0.004384972	0.005011295	0.005011295
rs62251261	3	44148253	T	A	0.0009105	0.000858257	0.001421678	0.001265065	0.001421678
rs62266925	3	129052586	A	G	0.005254	0.007274402	0.006422248	0.00812632	0.00812632
rs62266926	3	129052933	A	G	0.004014	0.007198249	0.005315417	0.008028876	0.008028876
rs62266928	3	129056126	C	T	0.003824	0.006685872	0.005113469	0.007622013	0.007622013
rs62266930	3	129056788	G	A	0.004056	0.006231938	0.005317256	0.007307915	0.007307915
rs62266931	3	129056934	A	G	0.00465	0.003743386	0.005698872	0.005071865	0.005698872
rs62266932	3	129057053	C	T	0.00286	0.004330852	0.003883176	0.005439041	0.005439041
rs62276388	3	141985856	G	A	0.007241	4.88E-05	0.007544936	0.000119201	0.007544936
rs62409165	3	195982191	T	G	0.001354	0.00468686	0.002078889	0.005503999	0.005503999
rs62409222	3	196114337	T	C	0.0008723	0.007295618	0.001769164	0.007943003	0.007943003
rs62409225	3	196148935	A	G	0.0005642	0.003337015	0.001947019	0.004836987	0.004836987
rs6443785	3	181961442	G	C	5.60E-05	6.70E-09	0.00302346	5.51E-06	0.00302346
rs6443786	3	181964907	G	C	8.29E-05	6.55E-09	0.00439158	5.95E-06	0.00439158
rs6443788	3	181966190	A	C	7.49E-05	7.67E-09	0.002058925	3.36E-06	0.002058925
rs6443791	3	182003409	C	A	0.0001169	3.97E-11	0.00102872	7.89E-09	0.00102872
rs6443792	3	182012653	C	G	0.0001683	8.11E-12	0.00030855	7.49E-10	0.00030855
rs6443793	3	182017527	T	C	0.0001482	9.30E-12	0.000537225	1.25E-09	0.000537225
rs6443796	3	182033929	G	A	0.0005012	8.93E-12	0.000566574	6.49E-10	0.000566574
rs6443798	3	182048396	C	A	0.0001389	6.28E-12	0.000463	2.19E-09	0.000463
rs6443799	3	182059278	C	T	0.0001536	6.24E-12	0.0010752	6.75E-09	0.0010752
rs6443800	3	182066630	A	G	0.0001356	9.57E-12	0.0046104	9.91E-09	0.0046104
rs6443801	3	182080586	A	T	0.000111	6.85E-11	0.0010434	1.34E-08	0.0010434
rs6443802	3	182137631	A	C	0.00436	2.93E-12	0.00436	1.55E-08	0.00436
rs6444911	3	165312244	G	A	0.003815	0.000372146	0.004510332	0.00066282	0.004510332
rs648103	3	27550301	C	T	3.12E-05	0.0030956	0.000319039	0.004908642	0.004908642
rs6549400	3	71606466	G	T	0.008413	0.001190924	0.0086643	0.00210576	0.0086643
rs66557778	3	1567476	T	C	0.008834	0.006419241	0.009166387	0.007717604	0.009166387
rs66679421	3	173339048	G	A	0.008653	0.000189498	0.008811252	0.000418232	0.008811252
rs6766191	3	33086849	C	T	0.001843	0.003393526	0.002613323	0.004269242	0.004269242
rs6766207	3	33086893	C	T	0.002093	0.003325006	0.00293155	0.004234218	0.004234218
rs6766300	3	182033775	G	A	0.0001728	9.43E-12	0.0003456	6.56E-10	0.0003456
rs6776787	3	182050665	C	T	0.0001371	6.24E-12	0.0010968	6.49E-09	0.0010968
rs6781024	3	182001201	C	G	0.0006654	9.75E-12	0.000727781	8.34E-10	0.000727781
rs6782782	3	182044115	G	A	0.0001998	7.55E-12	0.00031635	7.39E-10	0.00031635
rs6788702	3	182051041	G	A	0.0001371	6.26E-12	0.00061695	3.26E-09	0.00061695
rs6790644	3	71592594	T	C	0.008725	0.000292734	0.008887909	0.000607511	0.008887909
rs6795086	3	182058463	G	A	0.0001538	6.15E-12	0.0006152	6.65E-09	0.0006152
rs6803006	3	182078464	T	C	0.0005844	1.64E-11	0.000651189	1.01E-09	0.000651189
rs6803771	3	151112968	A	C	0.008346	0.001727333	0.008657278	0.002882203	0.008657278
rs6805189	3	71532113	C	T	0.006034	2.44E-05	0.006383797	5.96E-05	0.006383797
rs72622590	3	182030136	T	A	0.0005074	9.19E-12	0.000568288	6.28E-10	0.000568288
rs72622593	3	182047493	G	T	0.0001486	6.71E-12	0.0002972	9.02E-10	0.0002972
rs73016658	3	13177912	A	G	0.00788	0.002444021	0.008305846	0.003732071	0.008305846
rs73094902	3	71603361	T	C	0.006513	0.000250435	0.006977908	0.000497245	0.006977908
rs73139501	3	87818498	G	A	0.006861	0.004562203	0.007595479	0.006014034	0.007595479
rs73143315	3	87865487	C	T	0.005612	0.006573695	0.006699719	0.007586656	0.007586656
rs73143319	3	87866651	T	C	0.005725	0.006562394	0.006794078	0.007587318	0.007587318
rs73159907	3	151109424	C	A	0.006315	0.001946745	0.006981465	0.003025628	0.006981465
rs73159908	3	151109711	G	A	0.006276	0.001942592	0.006951349	0.003021191	0.006951349
rs73159915	3	151117562	A	C	0.005489	0.001902105	0.006292087	0.002949192	0.006292087
rs73159920	3	151124946	T	C	0.005926	0.002186252	0.006658752	0.003290618	0.006658752
rs73199023	3	188536515	T	C	0.005701	0.000211713	0.006207017	0.000419436	0.006207017
rs73813126	3	12153646	A	G	0.007335	0.00489449	0.008002644	0.006384556	0.008002644
rs73813127	3	12160503	T	C	0.008715	0.004641376	0.009051862	0.006267105	0.009051862
rs73813128	3	12160570	T	C	0.00831	0.005171481	0.008762234	0.006759501	0.008762234
rs73813129	3	12167418	T	C	0.008393	0.004625223	0.008807406	0.006227552	0.008807406
rs73813130	3	12172010	G	A	0.008451	0.005113121	0.008865346	0.006717552	0.008865346
rs73813133	3	12176314	A	G	0.008371	0.005828461	0.008822554	0.007284757	0.008822554
rs73813137	3	12191896	C	T	0.007287	0.005170758	0.00797838	0.006654147	0.00797838
rs73813138	3	12196937	A	G	0.009653	0.004529318	0.009741612	0.006199504	0.009741612
rs73813154	3	12258425	G	A	0.009343	0.006416351	0.009516379	0.00772388	0.009516379
rs73813155	3	12258451	T	C	0.009084	0.00686293	0.009342042	0.008022122	0.009342042
rs73845055	3	87810950	C	T	0.008021	0.002357681	0.008406099	0.003636122	0.008406099
rs73862898	3	129053693	G	A	0.003944	0.0070838	0.005239825	0.007928318	0.007928318
rs7428792	3	182036662	C	A	0.0001692	8.60E-12	0.000312369	7.34E-10	0.000312369
rs74377359	3	87805613	T	C	0.007419	0.00244583	0.007918424	0.00369667	0.007918424
rs75079961	3	12172761	A	G	0.006727	0.004424572	0.007490037	0.005875393	0.007490037
rs75135222	3	53368255	C	T	0.002136	0.006832461	0.003283767	0.007600525	0.007600525
rs75353030	3	12130997	G	A	0.008416	0.004485033	0.008808119	0.006105667	0.008808119
rs75397150	3	12155650	A	G	0.006833	0.005029345	0.007609834	0.006469304	0.007609834
rs75690795	3	120127113	A	G	0.004655	0.008982412	0.006044539	0.009311331	0.009311331
rs75794610	3	12129076	A	C	0.007621	0.003976325	0.008148456	0.005508385	0.008148456
rs7611110	3	181938437	C	A	3.75E-05	2.38E-07	0.000731055	4.53E-05	0.000731055
rs7613223	3	181972460	C	T	0.000417	1.37E-08	0.000565929	4.96E-07	0.000565929
rs7613345	3	182088108	C	T	0.0001412	1.79E-10	0.0004236	1.18E-08	0.0004236
rs7618534	3	129055995	C	T	0.004349	0.006627352	0.005627674	0.007598751	0.007598751
rs7624385	3	182055057	A	G	0.0004235	6.19E-12	0.00105875	4.72E-09	0.00105875
rs7624841	3	181995369	T	G	0.0001398	5.24E-11	0.000459343	3.93E-09	0.000459343
rs7632180	3	181944802	G	A	3.53E-05	2.45E-07	0.001392375	9.15E-05	0.001392375
rs7632661	3	182053973	G	T	0.0001388	6.60E-12	0.0004858	1.72E-09	0.0004858
rs7635843	3	182003854	T	C	0.0002919	7.69E-12	0.000449077	8.10E-10	0.000449077
rs7636217	3	141992969	C	T	0.005349	5.86E-05	0.005801657	0.000132155	0.005801657
rs7640614	3	71599571	G	C	0.00629	0.00023842	0.006757245	0.000474378	0.006757245
rs7645907	3	141996392	C	T	0.005777	6.31E-05	0.006213726	0.000143347	0.006213726
rs7650249	3	182049514	A	G	0.0004009	6.24E-12	0.0012027	4.68E-09	0.0012027
rs7651149	3	129055886	A	G	0.004337	0.006661019	0.005615462	0.007621867	0.007621867
rs76553065	3	151114597	G	C	0.004779	0.001936016	0.005691391	0.002959401	0.005691391
rs76958853	3	12138234	C	A	0.008331	0.004420106	0.008751309	0.006035493	0.008751309
rs77048092	3	12257670	G	A	0.009202	0.002916098	0.00935851	0.004390044	0.00935851
rs77088570	3	87809271	T	A	0.007379	0.001868981	0.00784881	0.002993297	0.00784881
rs77341853	3	120125362	C	T	0.004686	0.008581769	0.006059167	0.00909043	0.00909043
rs77628637	3	12283084	C	G	0.003528	0.000674303	0.004268561	0.001128053	0.004268561
rs77811710	3	12186808	A	G	0.008476	0.00423925	0.008855759	0.005899425	0.008855759
rs78052305	3	12130490	T	G	0.005467	0.004239617	0.006418503	0.005638335	0.006418503
rs78085945	3	12249034	G	A	0.009802	0.002851233	0.009846545	0.004344413	0.009846545
rs78220281	3	12144328	A	G	0.005805	0.004681205	0.006743911	0.006050933	0.006743911
rs78230452	3	12146123	A	G	0.009227	0.004380276	0.009407705	0.006049578	0.009407705
rs78261995	3	12299143	G	A	0.006289	0.000697844	0.006803691	0.001244573	0.006803691
rs78300434	3	12145357	T	C	0.00569	0.004334124	0.006608413	0.005725324	0.006608413
rs78392478	3	12149468	C	T	0.007624	0.004579528	0.008205961	0.006105088	0.008205961
rs78405064	3	12282634	T	C	0.003937	0.000908856	0.004758425	0.001509094	0.004758425
rs78538443	3	181935615	T	C	7.53E-05	0.0057994	0.000579037	0.006991057	0.006991057
rs78567438	3	12178019	T	A	0.007681	0.004540853	0.008241936	0.006073626	0.008241936
rs79017462	3	12298941	T	C	0.006071	0.000726435	0.006608064	0.001281356	0.006608064
rs79293336	3	12186568	A	G	0.007944	0.004440452	0.008446368	0.006006533	0.008446368
rs793199	3	53475182	G	A	0.002128	0.008781414	0.003400423	0.009163671	0.009163671
rs79743019	3	10525468	T	C	0.002867	0.001169222	0.003630225	0.001792121	0.003630225
rs79933220	3	12284538	T	C	0.004697	0.000693937	0.005426878	0.001200108	0.005426878
rs80038336	3	12238229	C	G	0.008562	0.003145517	0.008883005	0.004640689	0.008883005
rs80235264	3	12155697	T	G	0.006377	0.005787881	0.007310538	0.007096693	0.007310538
rs80243222	3	33072919	C	T	0.00743	0.004269109	0.008013865	0.005797892	0.008013865
rs80249294	3	120122439	A	T	0.005558	0.008636074	0.006797783	0.009142766	0.009142766
rs80306241	3	151109442	T	A	0.006626	0.000538228	0.007098272	0.000999237	0.007098272
rs9290737	3	181979272	G	A	1.01E-05	3.42E-08	0.00059826	2.11E-05	0.00059826
rs931676	3	12188443	C	T	0.00789	0.003872485	0.008370497	0.005420812	0.008370497
rs9814022	3	68594319	A	G	0.002778	0.007464045	0.004090868	0.008183937	0.008183937
rs9832243	3	181941925	G	A	3.58E-05	2.38E-07	0.0013783	8.92E-05	0.0013783
rs9847010	3	27382214	G	A	0.0002357	0.009664054	0.001319242	0.00979538	0.00979538
rs9853234	3	181935178	C	T	8.55E-05	4.74E-08	0.00102576	8.65E-06	0.00102576
rs9858108	3	68595247	T	C	0.002249	0.005546632	0.003286452	0.006468384	0.006468384
rs9867187	3	68846067	T	G	0.00991	0.004589887	0.009938708	0.006264336	0.009938708
rs9868927	3	173339777	G	A	0.003923	0.005325112	0.005115893	0.006570192	0.006570192
rs10001487	4	187508057	A	G	0.0002409	0.007191941	0.001408074	0.008750651	0.008750651
rs10003702	4	19533935	G	A	0.008028	0.007612979	0.008647954	0.008489806	0.008647954
rs10006079	4	19539973	G	A	0.008051	0.007854722	0.008662194	0.008663549	0.008663549
rs10008494	4	19509327	A	T	0.007307	0.007883281	0.008142158	0.008644633	0.008644633
rs10009128	4	19513131	T	C	0.007672	0.007557575	0.008372718	0.008440537	0.008440537
rs10009791	4	19506605	G	A	0.007506	0.007566505	0.008255029	0.008431135	0.008431135
rs10013610	4	19502341	G	A	0.007427	0.008034384	0.008226301	0.008766663	0.008766663
rs10015989	4	19526875	C	T	0.008075	0.007575908	0.008664045	0.008476514	0.008664045
rs10019515	4	19503856	G	A	0.007548	0.008075967	0.008311671	0.008810646	0.008810646
rs10021310	4	187515504	C	T	0.0026	0.00118251	0.003326974	0.001780767	0.003326974
rs10030312	4	42219995	C	G	0.004303	0.009224428	0.005736217	0.009459525	0.009459525
rs1054029	4	103553053	A	G	0.0002678	0.002367812	0.001691009	0.004467316	0.004467316
rs1054037	4	103552709	T	C	0.0002574	0.002329335	0.001642774	0.004414358	0.004414358
rs1077358	4	103553926	T	C	0.0002725	0.002595679	0.001645481	0.004637109	0.004637109
rs10938759	4	19499034	G	A	0.007283	0.007455298	0.00808863	0.008347656	0.008347656
rs10938760	4	19499401	C	T	0.007235	0.007481234	0.008059908	0.008367642	0.008367642
rs10938762	4	19508019	C	A	0.007421	0.007536062	0.008184697	0.008397628	0.008397628
rs114847105	4	77473026	A	T	8.12E-06	0.003788062	9.79E-05	0.005463371	0.005463371
rs11573111	4	57906686	A	G	0.006846	0.0002935	0.007258068	0.000575784	0.007258068
rs11724614	4	103550248	G	A	0.0002638	0.00256221	0.001628084	0.004628733	0.004628733
rs11726327	4	185732658	G	A	0.001514	0.006305914	0.002393031	0.007033716	0.007033716
rs11727546	4	103557664	G	A	0.0002734	0.002648909	0.001631132	0.004662356	0.004662356
rs11732394	4	57846925	G	A	0.002364	0.000157793	0.002855553	0.000282017	0.002855553
rs11736869	4	57792448	A	G	0.008205	1.91E-05	0.008390724	5.12E-05	0.008390724
rs11931410	4	19545061	C	T	0.007441	0.007053062	0.008175468	0.008068794	0.008175468
rs11931663	4	41208674	G	A	0.008409	0.006526968	0.008865036	0.007762019	0.008865036
rs11932835	4	41208635	C	T	0.008384	0.006500247	0.008847618	0.007743248	0.008847618
rs11933765	4	127420362	A	C	7.89E-05	0.000612023	0.000912961	0.001768507	0.001768507
rs11934323	4	41210562	G	A	0.00903	0.005925126	0.009298672	0.00736771	0.009298672
rs11941568	4	57761839	G	A	0.006603	0.000290927	0.007050697	0.000566709	0.007050697
rs11946045	4	19518245	G	A	0.00808	0.007427248	0.00866428	0.008398238	0.00866428
rs12498722	4	103554522	T	C	0.0002648	0.002696058	0.001596793	0.004698642	0.004698642
rs12500978	4	19515206	A	G	0.007792	0.007844769	0.008483739	0.008642587	0.008642587
rs12502360	4	25069670	C	T	0.002893	0.005358113	0.004005805	0.006415851	0.006415851
rs12502401	4	25069825	C	T	0.002991	0.005265495	0.004100968	0.006354632	0.006354632
rs12504371	4	19512830	G	C	0.007518	0.007467951	0.008262278	0.008376375	0.008376375
rs12505398	4	25087027	A	G	0.002945	0.0097219	0.004382559	0.009763104	0.009763104
rs12509622	4	25096387	T	G	0.00541	0.002120553	0.006231045	0.003203054	0.006231045
rs12644381	4	103552430	G	A	0.0002553	0.002326871	0.001632964	0.004411989	0.004411989
rs1280092	4	187515047	T	C	0.0006729	0.007300528	0.001667446	0.008060391	0.008060391
rs1280093	4	187515385	A	G	0.002097	0.002756186	0.002893019	0.003584196	0.003584196
rs1280102	4	187505765	T	C	0.001041	0.005599069	0.001739805	0.006378921	0.006378921
rs13101774	4	127359591	T	A	0.00702	0.006761456	0.007842656	0.00783051	0.007842656
rs13106304	4	103554975	G	A	0.0002715	0.002802663	0.001615722	0.004851456	0.004851456
rs13106325	4	103554992	G	A	0.0002725	0.002810743	0.001615112	0.004851322	0.004851322
rs13109566	4	41209633	T	C	0.009225	0.006088912	0.009426935	0.007486794	0.009426935
rs13110414	4	42222279	C	G	0.008457	0.009767037	0.008944146	0.009844891	0.009844891
rs13115773	4	98060058	G	T	0.007408	0.00059522	0.007750579	0.001113101	0.007750579
rs13123053	4	98061022	G	T	0.006266	0.000594592	0.006779888	0.001080781	0.006779888
rs13127574	4	41210822	C	A	0.007996	0.005492863	0.008556823	0.006977333	0.008556823
rs13134267	4	41208883	T	G	0.009732	0.007147375	0.009808768	0.00825637	0.009808768
rs13135727	4	41203554	A	G	0.008811	0.006412552	0.009147488	0.007709575	0.009147488
rs13136573	4	41206577	G	A	0.008616	0.006973604	0.009014573	0.008092499	0.009014573
rs13140356	4	98060049	A	G	0.007024	0.000583575	0.007415735	0.001083783	0.007415735
rs13146153	4	57887252	A	G	0.004131	0.000176731	0.004738953	0.000343454	0.004738953
rs13150250	4	41207639	C	T	0.007604	0.007317086	0.008317462	0.008283664	0.008317462
rs1355108	4	127434006	C	A	0.003519	0.001987933	0.004443686	0.002931131	0.004443686
rs138288748	4	80431462	T	G	0.007084	0.001667186	0.007580249	0.002711782	0.007580249
rs16876810	4	25101783	G	T	0.005359	0.003836852	0.00628728	0.005194423	0.00628728
rs17011180	4	127440570	C	T	0.002599	0.001782533	0.00340756	0.002566422	0.00340756
rs17087358	4	57850695	G	A	0.001821	0.000157061	0.002228543	0.000270678	0.002228543
rs17089959	4	60994654	T	A	0.0009233	0.009195629	0.001803913	0.009350464	0.009350464
rs17443381	4	41207339	T	C	0.008322	0.006099614	0.00880459	0.007472926	0.00880459
rs17443423	4	41208352	G	A	0.008459	0.006527506	0.008898604	0.007762846	0.008898604
rs17443492	4	41211482	T	C	0.008945	0.006053048	0.009238967	0.007467393	0.009238967
rs17527807	4	41207194	G	A	0.00847	0.007076655	0.008912952	0.008166214	0.008912952
rs17527877	4	41209765	G	A	0.00917	0.006089908	0.009392422	0.007486078	0.009392422
rs17660753	4	41204005	G	C	0.008796	0.006506963	0.009146728	0.007764457	0.009146728
rs1899291	4	60992340	T	C	0.00306	0.00765555	0.004403262	0.008313775	0.008313775
rs1973352	4	187511861	A	G	0.0004152	0.007237746	0.002007614	0.008605822	0.008605822
rs2029288	4	140170092	A	C	0.008405	0.005992419	0.008847368	0.007397843	0.008847368
rs2125211	4	103559876	G	A	0.0001609	0.002991809	0.00113016	0.004934018	0.004934018
rs2272695	4	103555803	C	G	0.0002753	0.002603241	0.001653251	0.00464056	0.00464056
rs2272696	4	103555821	A	G	0.0002755	0.002603241	0.001652638	0.004637879	0.004637879
rs2272697	4	103555992	G	A	0.0002843	0.002584805	0.001702429	0.004648562	0.004648562
rs228611	4	103561709	A	G	7.40E-05	0.004946725	0.000604592	0.00665407	0.00665407
rs2412773	4	57893297	A	C	0.009511	6.79E-05	0.009545373	0.000171499	0.009545373
rs28380756	4	61037769	A	G	0.009907	0.000807825	0.0099231	0.001546071	0.0099231
rs28473669	4	25099374	A	G	0.006409	0.004626691	0.00724665	0.0060363	0.00724665
rs28575028	4	98061560	A	G	0.006005	0.000569769	0.006529511	0.0010342	0.006529511
rs28662918	4	67610943	C	A	0.001899	0.004651023	0.0027643	0.005544652	0.005544652
rs2866406	4	103554019	A	G	0.0002621	0.002546055	0.001626171	0.004624111	0.004624111
rs2866407	4	103554108	G	C	0.0002708	0.002347866	0.001712502	0.004475619	0.004475619
rs2866408	4	103554113	A	T	0.00025	0.002481887	0.00158863	0.004550126	0.004550126
rs2866409	4	103554261	G	T	0.0002549	0.002602638	0.001582186	0.004652127	0.004652127
rs2866412	4	103554350	A	T	0.0002673	0.002601088	0.001634297	0.004647045	0.004647045
rs2866413	4	103557077	A	G	0.0002379	0.002313496	0.001566676	0.004379485	0.004379485
rs2866414	4	103557219	T	C	0.0002695	0.002543136	0.001668316	0.004657771	0.004657771
rs28664245	4	19545094	T	A	0.008209	0.0077799	0.008764145	0.008623786	0.008764145
rs28695916	4	19498723	C	T	0.008034	0.004621252	0.008534178	0.006185251	0.008534178
rs2903283	4	103557753	C	T	0.0002433	0.002603834	0.001545192	0.004660065	0.004660065
rs3194585	4	103553090	G	A	0.000268	0.002367812	0.001690257	0.004464347	0.004464347
rs34182862	4	127435883	G	A	0.003088	0.001826943	0.003970557	0.002692129	0.003970557
rs34210499	4	41208436	G	C	0.008375	0.006527093	0.008847987	0.007762043	0.008847987
rs34348235	4	127426404	A	T	0.00448	0.004552539	0.005597026	0.005867863	0.005867863
rs34601174	4	25069618	G	T	0.004173	0.005794869	0.005402278	0.00699662	0.00699662
rs34855462	4	57880284	A	G	0.003957	0.000150793	0.004553763	0.000300712	0.004553763
rs34948796	4	57874827	G	A	0.003488	0.00016034	0.004059957	0.000306764	0.004059957
rs35504486	4	41208427	T	A	0.008196	0.006699556	0.008725807	0.007871472	0.008725807
rs36045152	4	41211825	C	G	0.008592	0.004578167	0.008950863	0.006197073	0.008950863
rs3733202	4	103556861	C	T	0.0001708	0.002377753	0.001237745	0.004288447	0.004288447
rs3755906	4	57906986	T	A	0.006894	0.000303739	0.007295677	0.000594493	0.007295677
rs3775309	4	187513585	T	G	0.005016	0.001907388	0.005884957	0.002935502	0.005884957
rs4013	4	103552813	T	C	0.0002482	0.002343492	0.001599991	0.00440169	0.00440169
rs4019	4	103552830	A	G	0.0002558	0.002363355	0.001627619	0.004443107	0.004443107
rs4130575	4	19513190	T	C	0.007739	0.007573907	0.008428574	0.008448876	0.008448876
rs4241833	4	187498104	C	G	0.002408	0.003761672	0.003342132	0.004775373	0.004775373
rs4346638	4	19497475	A	G	0.007255	0.007490312	0.008075859	0.008375047	0.008375047
rs4380521	4	19535243	T	C	0.007623	0.008109399	0.008370961	0.008830876	0.008830876
rs4426781	4	98062047	C	G	0.006076	0.000576576	0.006591834	0.001046917	0.006591834
rs4458451	4	19532361	A	G	0.008044	0.007585595	0.00865518	0.008481135	0.00865518
rs4472135	4	19509903	T	G	0.007954	0.007518641	0.008592672	0.008439079	0.008592672
rs4496586	4	103557311	C	G	6.97E-05	0.002346918	0.000643865	0.004167971	0.004167971
rs4547797	4	103557192	T	C	0.0002793	0.002543925	0.001710996	0.004694886	0.004694886
rs4572879	4	19511238	T	C	0.007488	0.007450397	0.008233245	0.008358279	0.008358279
rs4577579	4	19509525	G	C	0.007494	0.007836716	0.008266657	0.008621739	0.008621739
rs4579121	4	103558169	G	C	0.0002476	0.002509126	0.001573132	0.004576504	0.004576504
rs4586931	4	19506054	T	C	0.007473	0.007673808	0.008241592	0.008500382	0.008500382
rs4586937	4	103556462	C	G	0.0004541	0.002622287	0.002315099	0.004568515	0.004568515
rs4627873	4	98060335	G	A	0.006397	0.000652046	0.006902934	0.001172823	0.006902934
rs4629445	4	19532600	C	T	0.008036	0.007584497	0.008646884	0.008480365	0.008646884
rs4834120	4	127358639	T	G	0.008626	0.006908252	0.009023093	0.008038585	0.009023093
rs4859878	4	78713254	T	C	0.003305	0.007164197	0.004610929	0.007970169	0.007970169
rs4862717	4	187497674	A	G	0.006545	0.001923232	0.007191022	0.003014393	0.007191022
rs4862718	4	187500888	T	C	0.00219	0.001161757	0.002850453	0.001709314	0.002850453
rs4862719	4	187500909	T	C	0.003499	0.0010991	0.004301903	0.001752657	0.004301903
rs5026469	4	103554713	A	G	0.0002656	0.003219649	0.001573424	0.00532866	0.00532866
rs5026470	4	103554722	G	A	0.0002645	0.003256153	0.001568884	0.005380964	0.005380964
rs5026471	4	103554733	A	G	0.0002977	0.003392892	0.001689668	0.005516963	0.005516963
rs5026472	4	103554773	G	C	0.0003427	0.001494353	0.002270809	0.003503155	0.003503155
rs5026474	4	103554810	A	C	0.0003476	0.003125822	0.001897936	0.005185612	0.005185612
rs5026476	4	103554910	C	A	0.0002936	0.002818281	0.001697455	0.004827318	0.004827318
rs55888644	4	19527113	C	T	0.008053	0.007575856	0.008656735	0.008478143	0.008656735
rs62300891	4	77472671	T	C	0.0001558	0.008985226	0.00101285	0.009364641	0.009364641
rs62300892	4	77472852	A	G	7.30E-05	0.007592751	0.000588147	0.008425629	0.008425629
rs62310292	4	57838148	A	G	0.007987	0.005505746	0.008551189	0.006981282	0.008551189
rs62310295	4	57858267	T	G	0.009982	0.00273146	0.00999068	0.00420526	0.00999068
rs62310298	4	57874348	C	T	0.003268	0.000161113	0.003822325	0.000302723	0.003822325
rs6533020	4	103558805	C	T	0.0002547	0.002583032	0.001583251	0.004632496	0.004632496
rs6533021	4	103558853	G	A	0.0002473	0.002643772	0.001546724	0.004679946	0.004679946
rs6533022	4	103558951	C	T	0.0002508	0.002613947	0.001560495	0.004629606	0.004629606
rs6534257	4	122165440	T	C	0.0005409	0.004933567	0.00200538	0.006494079	0.006494079
rs67541678	4	57873296	T	C	0.004149	0.000163689	0.004756895	0.000321952	0.004756895
rs6810869	4	103558514	A	T	0.0002522	0.002605332	0.001571427	0.004644752	0.004644752
rs6812747	4	103555417	C	A	0.0002717	0.002590181	0.00164393	0.004636148	0.004636148
rs6813157	4	103555611	C	A	0.0002703	0.00260807	0.001633614	0.004631573	0.004631573
rs68171429	4	41205402	C	T	0.008754	0.006528117	0.009116701	0.007776207	0.009116701
rs6820022	4	127429942	C	T	0.0006839	0.004717769	0.0015584	0.005720807	0.005720807
rs6823619	4	25084125	T	C	0.004882	0.009654911	0.006280574	0.009743618	0.009743618
rs6823745	4	187511123	C	T	0.0002686	0.006804056	0.001498584	0.008412058	0.008412058
rs6830459	4	19538002	T	C	0.007437	0.00868642	0.008256162	0.009222798	0.009222798
rs6834720	4	25096616	A	G	0.00552	0.002008896	0.006323526	0.003069684	0.006323526
rs6835599	4	61056278	A	G	0.005169	0.001224244	0.005924073	0.002010541	0.005924073
rs6838988	4	60926045	A	C	0.006489	0.005346281	0.007375956	0.006729709	0.007375956
rs6839064	4	103555676	C	T	0.000274	0.00259978	0.001650524	0.004649342	0.004649342
rs6845160	4	25101239	G	T	0.006401	0.003349453	0.007146066	0.004692515	0.007146066
rs6846513	4	61036524	G	A	0.007568	0.000807987	0.007905685	0.001462865	0.007905685
rs6847999	4	19508722	G	T	0.008611	0.008132598	0.009038763	0.008877429	0.009038763
rs6848558	4	19508960	C	T	0.007517	0.00752774	0.008263443	0.008408169	0.008408169
rs6855362	4	187499835	T	C	0.0004565	0.004646473	0.002149423	0.006562933	0.006562933
rs715123	4	41188747	G	A	0.009748	0.009941713	0.009824384	0.009962959	0.009962959
rs72713205	4	136441789	T	C	0.00202	0.00781106	0.003205903	0.008379807	0.008379807
rs72722896	4	136148280	T	G	0.005264	0.004307584	0.006238997	0.005695762	0.006238997
rs73099631	4	19527062	G	A	0.008071	0.007575573	0.008661427	0.008477734	0.008661427
rs73239608	4	45419088	A	G	0.008773	0.0045775	0.00909929	0.006212256	0.00909929
rs73252508	4	25078376	G	A	0.007128	0.00939623	0.008060832	0.00961296	0.00961296
rs73252509	4	25082827	T	C	0.006051	0.008734944	0.007214238	0.009211367	0.009211367
rs735403	4	103553543	T	C	0.0002709	0.002411286	0.001699489	0.004541875	0.004541875
rs735404	4	103553665	A	G	0.0002592	0.002568728	0.001604706	0.004629317	0.004629317
rs735405	4	103553916	C	A	0.0002765	0.002454003	0.001717895	0.004609318	0.004609318
rs73821881	4	60999161	G	A	0.006878	0.000813912	0.007318999	0.001445056	0.007318999
rs7441102	4	127356898	C	T	0.008539	0.008546497	0.009004292	0.009181543	0.009181543
rs74958976	4	127423786	T	C	0.004482	0.004671245	0.005617282	0.005985558	0.005985558
rs76464773	4	63651547	G	A	1.66E-05	0.003697835	0.000187193	0.005568103	0.005568103
rs7654589	4	127420025	A	G	8.08E-05	0.00071182	0.000910769	0.001982928	0.001982928
rs7655573	4	98057872	G	A	0.005582	0.000511436	0.006159326	0.000932008	0.006159326
rs7656576	4	19519878	G	A	0.008229	0.007462802	0.008774329	0.008427754	0.008774329
rs7661194	4	57872421	C	T	0.007925	6.27E-05	0.008150834	0.00015322	0.008150834
rs7664828	4	103551376	T	C	0.0002451	0.002259406	0.001612539	0.004343456	0.004343456
rs7665090	4	103551603	G	A	0.0002553	0.002152807	0.001685754	0.004289306	0.004289306
rs7665659	4	103551818	T	C	0.0002511	0.002277985	0.001637157	0.004377635	0.004377635
rs7665854	4	103551909	A	C	0.000252	0.002277985	0.001640973	0.004381258	0.004381258
rs767168	4	187522789	C	T	0.008023	0.000595126	0.008289111	0.001134842	0.008289111
rs7672832	4	127419208	C	T	0.0002007	0.000221481	0.002086498	0.000847095	0.002086498
rs7673418	4	127419470	C	T	0.0001176	0.000886346	0.001151372	0.002306355	0.002306355
rs7674004	4	103540313	A	G	0.0003032	0.000538525	0.002436031	0.001706976	0.002436031
rs7674640	4	103540780	T	C	0.0002785	0.000622025	0.002239291	0.001905303	0.002239291
rs7675885	4	187509321	C	A	0.001017	0.003940466	0.001634394	0.004794532	0.004794532
rs7677509	4	103550006	C	T	0.0002703	0.002565957	0.00165463	0.004640192	0.004640192
rs7683023	4	187501388	C	T	0.003148	0.001157053	0.003942118	0.001803224	0.003942118
rs7685791	4	57853864	C	T	0.002464	0.000153102	0.002968113	0.000278334	0.002968113
rs7688575	4	122171100	C	T	0.0004584	0.008376871	0.002113285	0.009243444	0.009243444
rs7690123	4	103551759	C	T	0.0002461	0.002278067	0.00161243	0.004363479	0.004363479
rs7690700	4	103552068	C	T	0.000246	0.002222674	0.001624934	0.0043148	0.0043148
rs7699231	4	103550075	G	A	0.0002763	0.002566309	0.001680393	0.004664765	0.004664765
rs7699678	4	103550096	A	G	0.0002764	0.002565531	0.001682515	0.004673054	0.004673054
rs77880014	4	43461574	C	T	0.007358	0.00015324	0.007665223	0.000337619	0.007665223
rs78379860	4	63622695	A	G	0.000198	0.000770778	0.001689202	0.002092366	0.002092366
rs80273507	4	127425091	T	C	0.002655	0.004347909	0.003648831	0.005407859	0.005407859
rs909349	4	103556316	C	T	0.0003311	0.002639928	0.00187774	0.004637889	0.004637889
rs9291403	4	19528259	C	A	0.00806	0.00757381	0.008655715	0.008477972	0.008655715
rs9637627	4	122156632	G	T	0.001224	0.009718907	0.002197878	0.009763649	0.009763649
rs9985916	4	19537265	A	G	0.007443	0.008639036	0.008258381	0.009198211	0.009198211
rs9990881	4	187500930	C	T	0.0003231	0.007710301	0.001689571	0.008895039	0.008895039
rs9994751	4	19496623	G	A	0.007171	0.007512907	0.008017727	0.008386625	0.008386625
rs9996834	4	103557529	G	T	0.0002408	0.002550585	0.001544053	0.004620677	0.004620677
rs1002645	5	2562394	T	C	0.002293	2.38E-05	0.002600635	4.68E-05	0.002600635
rs1002646	5	2562309	G	A	0.003371	1.07E-05	0.00372349	2.59E-05	0.00372349
rs1002647	5	2560537	G	A	0.003202	1.32E-05	0.003551823	2.98E-05	0.003551823
rs10036285	5	72827022	T	C	0.004263	4.25E-06	0.007302172	0.000107049	0.007302172
rs10037645	5	91209241	C	T	0.00153	4.40E-05	0.001792421	8.00E-05	0.001792421
rs10037971	5	91193891	C	T	0.001377	4.29E-05	0.001644318	7.78E-05	0.001644318
rs10038847	5	20427823	T	C	0.002219	0.006242779	0.003321353	0.007080833	0.007080833
rs10042153	5	20442350	G	C	0.004166	0.008297659	0.005550695	0.008865759	0.008865759
rs10042209	5	20430067	A	G	0.00273	0.005422456	0.003832217	0.006444118	0.006444118
rs10045477	5	2601265	C	T	0.0004508	0.002245878	0.002483067	0.004376511	0.004376511
rs10051086	5	2557780	G	C	0.00322	1.20E-05	0.003562618	2.75E-05	0.003562618
rs10052336	5	128835701	G	C	0.002447	0.005185394	0.003476227	0.006171784	0.006171784
rs10052945	5	20429032	T	C	0.002893	0.005239279	0.003988968	0.006310706	0.006310706
rs10053137	5	20429332	A	C	0.001706	0.007820157	0.002772358	0.008338983	0.008338983
rs10054104	5	2571945	T	G	0.0002221	0.000630001	0.001868038	0.001821975	0.001868038
rs10060059	5	158860939	G	A	0.007882	0.004899685	0.008435655	0.00644826	0.008435655
rs10060876	5	2558690	G	A	0.002688	1.31E-05	0.003017816	2.85E-05	0.003017816
rs10062513	5	20429345	C	T	0.002388	0.006362735	0.003544206	0.007203795	0.007203795
rs10063687	5	2563656	A	C	0.003406	3.25E-05	0.003775836	6.90E-05	0.003775836
rs10063941	5	91221647	T	G	0.006609	0.001686956	0.007227499	0.002711563	0.007227499
rs10065088	5	2569438	T	C	0.0002093	0.000579518	0.00180694	0.001683294	0.00180694
rs10068629	5	172987283	A	G	0.001377	0.002526192	0.0019978	0.003261305	0.003261305
rs10070668	5	72909162	A	G	0.003169	1.19E-07	0.004263745	1.05E-05	0.004263745
rs10070748	5	26315469	C	A	0.002185	0.003342981	0.003046394	0.004270558	0.004270558
rs10072137	5	72894812	A	G	0.005924	2.29E-08	0.006135571	2.39E-06	0.006135571
rs10072620	5	91178113	G	A	0.001419	3.72E-05	0.001662881	6.81E-05	0.001662881
rs10073503	5	20419832	T	C	0.002683	0.006208518	0.003867363	0.007117948	0.007117948
rs10077305	5	72902091	A	G	0.003812	6.57E-08	0.004337793	5.78E-06	0.004337793
rs10078094	5	2563582	C	G	0.003447	3.79E-05	0.003824753	8.06E-05	0.003824753
rs10079218	5	91151464	C	A	0.009468	0.001062173	0.00954037	0.00195441	0.00954037
rs1019740	5	91216475	T	C	0.006035	0.001710836	0.006722532	0.00271347	0.006722532
rs1019741	5	91216613	A	G	0.005493	0.00168818	0.006265999	0.002666923	0.006265999
rs1030459	5	91210286	A	G	0.001773	4.07E-05	0.002047635	7.57E-05	0.002047635
rs1039780	5	20416179	A	T	0.002845	0.004318745	0.003864719	0.005429379	0.005429379
rs10428627	5	20425363	C	T	0.002239	0.00616211	0.003339123	0.007020348	0.007020348
rs10434626	5	26299629	A	C	0.003247	0.009428163	0.004693797	0.009557908	0.009557908
rs10474379	5	91191068	A	G	0.001396	4.33E-05	0.001659042	7.85E-05	0.001659042
rs10474749	5	2556582	G	A	0.004927	1.42E-05	0.005307497	3.43E-05	0.005307497
rs10475168	5	2554787	T	C	0.003251	1.48E-05	0.003601286	3.20E-05	0.003601286
rs10475169	5	2555514	C	A	0.002707	1.09E-05	0.003022171	2.48E-05	0.003022171
rs10512678	5	2604903	C	T	0.0003958	0.001885258	0.002457574	0.004159229	0.004159229
rs10940534	5	56583527	G	T	0.006514	0.009185386	0.00761786	0.009482247	0.009482247
rs10941944	5	22247974	A	G	0.002984	0.003206492	0.003949852	0.004248826	0.004248826
rs10942510	5	87098260	C	T	0.008722	0.002427453	0.008970513	0.003781183	0.008970513
rs10942647	5	91166756	A	G	0.001292	4.47E-05	0.001573794	8.10E-05	0.001573794
rs10942648	5	91180630	G	A	0.003023	3.94E-05	0.003392072	8.12E-05	0.003392072
rs10942653	5	91230193	C	G	0.005746	0.002245887	0.006514008	0.00335119	0.006514008
rs10942678	5	72892773	C	G	0.005859	7.99E-08	0.006117485	6.85E-06	0.006117485
rs10942680	5	72904431	A	G	0.004541	7.18E-08	0.005053694	6.21E-06	0.005053694
rs1112383	5	171939759	C	T	0.005432	0.000725423	0.006065178	0.001268155	0.006065178
rs111828992	5	85604732	T	C	0.006383	0.006693738	0.007346518	0.007712071	0.007712071
rs11241139	5	111145439	C	T	0.0008611	0.000817842	0.001489623	0.001251222	0.001489623
rs113214066	5	94608982	A	G	0.007427	0.009785001	0.008276405	0.00985475	0.00985475
rs113842400	5	94597282	C	T	0.007553	0.008312816	0.008321815	0.008990583	0.008990583
rs114173713	5	80562348	C	T	0.002556	0.006893414	0.003783729	0.007683495	0.007683495
rs114196292	5	85593085	T	G	0.00786	0.008754987	0.008561832	0.009280915	0.009280915
rs1159055	5	2572654	A	G	0.0001576	0.000349357	0.001609908	0.001153938	0.001609908
rs116353325	5	80533264	C	T	0.003008	0.008429728	0.004388031	0.008927908	0.008927908
rs117042618	5	80534752	A	C	0.002687	0.007475159	0.003996673	0.00819249	0.00819249
rs11738096	5	171938093	C	T	0.005057	0.00073941	0.005748878	0.001278794	0.005748878
rs11740456	5	171954565	A	C	0.001344	0.001941096	0.001928427	0.002618055	0.002618055
rs11744044	5	171955154	A	T	0.0009926	0.002266998	0.00155316	0.002989413	0.002989413
rs11744866	5	171934821	T	C	0.007883	0.006677055	0.008504257	0.007829434	0.008504257
rs11745340	5	72904540	T	C	0.00442	6.85E-08	0.004854754	5.96E-06	0.004854754
rs11745586	5	171948342	T	A	0.007877	0.001429409	0.008236259	0.002420719	0.008236259
rs11749847	5	171950908	G	C	0.001843	0.002242473	0.002552561	0.003006214	0.003006214
rs11948451	5	2573849	T	A	0.000298	0.001082013	0.002153345	0.00280711	0.00280711
rs11949115	5	2573863	C	T	0.0002903	0.001088214	0.002111273	0.002821524	0.002821524
rs11951314	5	2573710	C	G	0.0003711	0.000928751	0.002615769	0.002551455	0.002615769
rs11951456	5	2574195	A	G	0.0002833	0.001046772	0.002078441	0.002745762	0.002745762
rs11951460	5	2574247	A	G	0.000271	0.001213768	0.001961739	0.003020934	0.003020934
rs11954577	5	167391366	G	A	0.00776	0.006569815	0.008406078	0.007739192	0.008406078
rs11959490	5	22244944	A	G	0.004426	0.003100735	0.00546414	0.004313431	0.00546414
rs11960394	5	2596334	C	T	0.0004267	0.001991726	0.002498909	0.004166004	0.004166004
rs12188579	5	72899846	C	G	0.003537	5.02E-08	0.003987164	4.56E-06	0.003987164
rs1220623	5	72872180	T	C	0.004573	0.006076948	0.005799409	0.007216292	0.007216292
rs1220627	5	72871063	G	A	0.003628	0.005875735	0.004835052	0.006979946	0.006979946
rs1220630	5	72870454	A	C	0.003699	0.005944155	0.004923909	0.007047452	0.007047452
rs1220631	5	72869544	A	G	0.003373	0.005512018	0.004535112	0.006621938	0.006621938
rs1220632	5	72869188	A	C	0.003366	0.005393587	0.004516091	0.006525525	0.006525525
rs12514937	5	22227645	T	A	0.004041	0.001293128	0.004922945	0.002067649	0.004922945
rs12516680	5	91178982	A	G	0.001455	3.86E-05	0.001697718	7.07E-05	0.001697718
rs12653415	5	91237272	A	G	0.006767	0.002391764	0.007392716	0.003585013	0.007392716
rs12655533	5	91237126	G	T	0.004859	0.002325314	0.005785952	0.003423396	0.005785952
rs12697573	5	20429773	A	G	0.002727	0.005423465	0.003828705	0.006443928	0.006443928
rs12697583	5	20435852	T	A	0.00238	0.005637451	0.003452458	0.00656331	0.00656331
rs12697584	5	20435939	C	A	0.002399	0.005655578	0.003477146	0.00658224	0.00658224
rs13156962	5	72903876	T	C	0.004519	8.38E-08	0.005247871	7.24E-06	0.005247871
rs13160291	5	20436839	T	C	0.002916	0.009599891	0.004343508	0.009677739	0.009677739
rs13160693	5	72894967	C	T	0.005645	7.61E-08	0.005897761	6.54E-06	0.005897761
rs13165025	5	22229748	T	C	0.004064	0.001287948	0.004946225	0.002061194	0.004946225
rs13173169	5	22243408	T	C	0.004442	0.003116199	0.005475374	0.004331761	0.005475374
rs13183937	5	20437067	G	A	0.002765	0.006486164	0.003982652	0.007362374	0.007362374
rs13184707	5	82826633	T	C	0.005154	0.00136313	0.005921965	0.002204704	0.005921965
rs13186243	5	20441988	C	T	0.004096	0.008311724	0.005488808	0.008878471	0.008878471
rs13188316	5	20437249	A	T	0.00329	0.006607775	0.004563746	0.007508905	0.007508905
rs13188338	5	20437274	A	T	0.003725	0.006573953	0.005009599	0.007532191	0.007532191
rs13190299	5	20434934	A	G	0.003714	0.006884478	0.005009928	0.007772649	0.007772649
rs13355121	5	20437561	C	G	0.002915	0.006640144	0.004165681	0.007504522	0.007504522
rs13356093	5	20426329	T	C	0.002194	0.006135434	0.003284162	0.006994618	0.006994618
rs13356966	5	20438255	T	C	0.003663	0.006651764	0.004937446	0.007579289	0.007579289
rs13356967	5	20438264	T	C	0.003568	0.006520593	0.004824086	0.00746677	0.00746677
rs13357704	5	20439891	T	C	0.003247	0.009980479	0.004731953	0.009980479	0.009980479
rs13360919	5	20440128	C	T	0.003827	0.006447593	0.005101511	0.007458407	0.007458407
rs13361167	5	20437969	C	G	0.002958	0.006688894	0.004213357	0.007549462	0.007549462
rs1346447	5	91238896	T	C	0.0003303	0.000171371	0.00379412	0.000907558	0.00379412
rs1354172	5	2557351	A	G	0.003159	1.20E-05	0.003500232	2.74E-05	0.003500232
rs1374566	5	2604766	T	A	0.0004669	0.004303077	0.002215152	0.006349859	0.006349859
rs1374567	5	2604679	T	C	0.0003893	0.001863098	0.002431823	0.004130375	0.004130375
rs1374568	5	2604660	G	C	0.0004704	0.004835492	0.002177457	0.006727272	0.006727272
rs1396339	5	20435641	T	G	0.00238	0.005653484	0.00345162	0.006578304	0.006578304
rs1422933	5	167397009	G	A	0.001339	0.007989051	0.002292379	0.008473108	0.008473108
rs142555527	5	173112412	T	C	0.006229	0.008652941	0.007368505	0.009164658	0.009164658
rs142886873	5	56456141	T	C	0.009057	0.00531517	0.00930906	0.00690811	0.00930906
rs142913020	5	80529178	A	G	0.003281	0.008159137	0.004668756	0.008722391	0.008722391
rs1433022	5	171960253	C	G	0.00817	0.000631531	0.008416367	0.001198494	0.008416367
rs144705123	5	172980410	A	G	0.001932	0.007001329	0.003022813	0.007711713	0.007711713
rs1466053	5	2555346	A	G	0.002911	1.22E-05	0.003245455	2.72E-05	0.003245455
rs1466054	5	2556337	G	A	0.003004	1.22E-05	0.003342499	2.74E-05	0.003342499
rs1466055	5	2556363	C	G	0.004872	1.42E-05	0.005252358	3.42E-05	0.005252358
rs1466056	5	2556542	G	T	0.002976	1.15E-05	0.003309369	2.63E-05	0.003309369
rs148583851	5	80534852	T	C	0.002538	0.00807778	0.003855899	0.008637683	0.008637683
rs149348561	5	172980404	T	C	0.00443	0.005440383	0.005634352	0.00670867	0.00670867
rs15082	5	72848225	A	T	0.005982	5.56E-06	0.006845975	4.49E-05	0.006845975
rs153031	5	59787291	C	T	0.002463	0.009548607	0.003839172	0.00964264	0.00964264
rs153067	5	59763399	A	G	0.004546	0.00964464	0.00598802	0.009735421	0.009735421
rs154051	5	111378935	T	C	0.008342	0.008280939	0.008867373	0.009003782	0.009003782
rs154117	5	111405044	G	T	0.007978	0.004730109	0.008502847	0.006273517	0.008502847
rs1560046	5	91181540	C	G	0.001479	4.57E-05	0.001750172	8.28E-05	0.001750172
rs1640	5	72853314	C	T	0.002952	0.004478371	0.003989273	0.005581191	0.005581191
rs166473	5	64340353	G	A	0.006691	0.004574475	0.007483184	0.006012139	0.007483184
rs168222	5	72861459	A	G	0.003521	0.005182393	0.004655968	0.006370875	0.006370875
rs168223	5	72863894	A	G	0.00356	0.005627349	0.0047356	0.006748244	0.006748244
rs16870121	5	2607301	A	C	0.0007078	0.002008966	0.00151143	0.002871381	0.002871381
rs16887264	5	20440618	C	A	0.003368	0.007883757	0.004728466	0.008504797	0.008504797
rs16887290	5	20438900	T	C	0.003487	0.006510448	0.004743057	0.007449915	0.007449915
rs16887308	5	20438668	T	C	0.003468	0.00650156	0.004727856	0.007443619	0.007443619
rs16894561	5	22364461	T	A	0.0005624	0.002964295	0.001955447	0.004411205	0.004411205
rs17069454	5	167394010	G	C	0.002717	0.00739368	0.004020953	0.00812971	0.00812971
rs17076100	5	172993853	C	T	0.004144	0.003533626	0.005221656	0.004815142	0.005221656
rs171062	5	72858983	C	T	0.002744	0.004801941	0.003787108	0.00584234	0.00584234
rs173146	5	72879745	G	A	0.009978	1.68E-06	0.009978	6.81E-05	0.009978
rs180743705	5	80519364	G	A	0.002697	0.006862135	0.003948805	0.007680006	0.007680006
rs1863951	5	91199436	T	G	0.001379	4.26E-05	0.00164223	7.73E-05	0.00164223
rs1895348	5	167387046	G	A	0.005786	0.004944463	0.006739736	0.006313699	0.006739736
rs1981814	5	72908053	G	T	0.004607	6.01E-08	0.004909098	5.30E-06	0.004909098
rs1992603	5	22415637	G	C	0.0007951	0.002647543	0.001563879	0.003496669	0.003496669
rs2034440	5	72844629	G	A	0.002806	0.004393881	0.003822829	0.005472155	0.005472155
rs2042149	5	72899766	A	G	0.003578	4.95E-08	0.003968327	4.52E-06	0.003968327
rs2042151	5	72899707	G	A	0.003538	5.05E-08	0.00398025	4.51E-06	0.00398025
rs2048204	5	20422105	G	T	0.002381	0.006087365	0.00350104	0.006971921	0.006971921
rs2059792	5	91191530	C	A	0.00146	4.46E-05	0.00172569	8.08E-05	0.00172569
rs2059793	5	91191572	G	A	0.001506	4.34E-05	0.001762765	7.88E-05	0.001762765
rs2114980	5	91227934	A	G	0.007196	0.001811621	0.007701177	0.002911219	0.007701177
rs2116812	5	171947823	T	A	0.005051	0.001413724	0.005838623	0.002268573	0.005838623
rs2116813	5	171947836	T	G	0.005094	0.001040822	0.005824115	0.001741154	0.005824115
rs2126486	5	62536951	T	C	0.006346	0.006482303	0.007299756	0.007570268	0.007570268
rs2163792	5	171947476	A	G	0.005228	0.001264161	0.005977681	0.002071636	0.005977681
rs2166661	5	2560232	G	A	0.003257	5.66E-06	0.004167772	4.19E-05	0.004167772
rs2195277	5	91218507	T	C	0.006194	0.001720491	0.006867658	0.002734903	0.006867658
rs2249289	5	167389675	G	A	0.004317	0.008317744	0.005705606	0.008881916	0.008881916
rs2355597	5	22403944	T	C	0.0006856	0.002675783	0.001505104	0.003580526	0.003580526
rs2367824	5	91156283	C	T	0.003487	2.60E-05	0.003859208	5.60E-05	0.003859208
rs2405350	5	2557061	G	T	0.005896	2.02E-05	0.006261414	4.94E-05	0.006261414
rs2544649	5	72907085	A	G	0.008914	0.003694398	0.009164277	0.005325174	0.009164277
rs2544651	5	72900597	C	G	0.009055	0.003810668	0.009266283	0.005449255	0.009266283
rs2595879	5	72869960	C	G	0.002719	0.006033093	0.003886715	0.006986798	0.006986798
rs26547	5	111355633	G	A	0.009788	0.005164891	0.009848601	0.00682095	0.009848601
rs26548	5	111355810	G	A	0.007988	0.005159781	0.008527214	0.006714292	0.008527214
rs26549	5	111355979	C	A	0.009161	0.005918708	0.009389404	0.007362295	0.009389404
rs2703631	5	72906716	G	T	0.009166	0.003844966	0.009353991	0.005487004	0.009353991
rs2703634	5	72918397	G	A	0.006723	0.001815877	0.007327807	0.002892619	0.007327807
rs2703652	5	72895511	C	T	0.007723	0.004650044	0.008295192	0.006178367	0.008295192
rs27222	5	59752602	T	C	0.0053	0.008638267	0.006559974	0.009137961	0.009137961
rs28410446	5	169621910	G	C	0.007848	0.009606982	0.008561566	0.009742059	0.009742059
rs28514530	5	2558429	G	C	0.002205	1.99E-05	0.002497621	3.90E-05	0.002497621
rs28548428	5	2607357	A	G	0.0003598	0.001924281	0.002281422	0.004185096	0.004185096
rs28582547	5	2607093	T	C	0.0003377	0.001897958	0.002200261	0.004170822	0.004170822
rs28685181	5	2607098	C	T	0.0004249	0.004634819	0.002055853	0.006571373	0.006571373
rs2922056	5	2595539	A	G	0.006794	0.00363707	0.007481103	0.005063857	0.007481103
rs3095858	5	72895277	C	G	0.004735	0.004629028	0.005835017	0.005951921	0.005951921
rs3095860	5	72913500	G	A	0.006693	0.003482551	0.007407413	0.004883743	0.007407413
rs3095861	5	72922074	G	C	0.009301	0.002229611	0.009432091	0.003568305	0.009432091
rs3108888	5	72895239	A	G	0.00837	0.004614583	0.008790866	0.006217386	0.008790866
rs323693	5	2562593	T	C	0.005138	1.01E-05	0.005525058	2.77E-05	0.005525058
rs323696	5	2563672	G	A	0.002695	8.60E-06	0.003105387	2.70E-05	0.003105387
rs331913	5	119055815	G	C	0.009238	0.002364629	0.009376917	0.003723927	0.009376917
rs34098235	5	22226286	C	T	0.004234	0.001244245	0.005104749	0.002009228	0.005104749
rs34196677	5	22237371	C	G	0.002119	0.0011982	0.002773679	0.001752081	0.002773679
rs34303	5	67553827	T	C	0.006443	0.004335697	0.007244276	0.005775812	0.007244276
rs343101	5	72847601	T	C	0.009095	1.16E-05	0.009181769	3.46E-05	0.009181769
rs343102	5	72849591	C	T	0.002919	0.004526083	0.003958161	0.005614529	0.005614529
rs343103	5	72849775	T	C	0.008638	5.55E-06	0.009029647	4.72E-05	0.009029647
rs343104	5	72850282	G	A	0.008523	5.85E-06	0.00897701	4.76E-05	0.00897701
rs343106	5	72858918	T	C	0.00863	7.67E-06	0.00889727	4.22E-05	0.00889727
rs343108	5	72861309	A	G	0.003426	0.005340085	0.004576409	0.006490943	0.006490943
rs343110	5	72884115	T	C	0.006495	0.005826418	0.007407804	0.007128529	0.007407804
rs343112	5	72880699	T	C	0.005091	0.005398561	0.006191634	0.006696569	0.006696569
rs343113	5	72879533	C	G	0.004969	0.005473812	0.00610084	0.006749038	0.006749038
rs343115	5	72879084	C	T	0.005035	0.00605616	0.006188854	0.007219006	0.007219006
rs343121	5	72875567	G	T	0.004608	0.005976807	0.005814395	0.007138779	0.007138779
rs343122	5	72874907	C	A	0.004586	0.005992609	0.005800929	0.00715071	0.00715071
rs34363511	5	20433382	G	A	0.003743	0.004465557	0.004843938	0.005710425	0.005710425
rs34555900	5	20423586	A	T	0.002414	0.006021199	0.003534056	0.006924379	0.006924379
rs34595465	5	171953181	T	C	0.001139	0.002547901	0.001710579	0.003281067	0.003281067
rs34641266	5	22222834	G	C	0.002459	0.002016731	0.003284019	0.002828816	0.003284019
rs347236	5	72862289	A	G	0.008096	2.52E-06	0.008373804	8.13E-05	0.008373804
rs35215386	5	91824172	C	G	0.00579	3.22E-06	0.007650136	8.47E-05	0.007650136
rs35773846	5	171955620	A	G	0.001104	0.002017277	0.001650812	0.002697661	0.002697661
rs35947643	5	22222831	C	T	0.002432	0.002008549	0.003251767	0.002816478	0.003251767
rs386329	5	2596991	T	C	0.006048	0.005997608	0.007034422	0.007206912	0.007206912
rs407360	5	2608294	T	C	0.005685	0.007125607	0.006784358	0.008012319	0.008012319
rs433110	5	2596368	A	T	0.006757	0.003565939	0.007455203	0.004979625	0.007455203
rs4385176	5	22243707	C	T	0.004435	0.003083899	0.005468556	0.004296786	0.005468556
rs4386736	5	20432339	T	C	0.002815	0.005503866	0.003932018	0.006522687	0.006522687
rs4458548	5	22222556	T	C	0.004118	0.001075831	0.004968569	0.001765163	0.004968569
rs4489023	5	22238855	G	A	0.002701	0.001320539	0.00345962	0.0019727	0.00345962
rs449836	5	2607397	G	A	0.0055	0.007351437	0.006646636	0.008174936	0.008174936
rs4593232	5	22243986	A	G	0.003017	0.003025433	0.003970227	0.004048329	0.004048329
rs483620	5	2597150	T	C	0.006238	0.003584854	0.00702228	0.004956147	0.00702228
rs483643	5	2597161	G	A	0.00659	0.00372068	0.007335074	0.005139576	0.007335074
rs55758216	5	20430719	C	T	0.002723	0.00545308	0.003827541	0.006469685	0.006469685
rs56004991	5	20443484	T	C	0.003891	0.009804476	0.00536222	0.00985248	0.00985248
rs56237988	5	171944876	A	T	0.006529	0.000855859	0.007046092	0.001500671	0.007046092
rs56917624	5	172992821	T	C	0.001479	0.003089769	0.002134219	0.003872624	0.003872624
rs57354937	5	2561268	C	T	0.005507	1.26E-05	0.005886536	3.25E-05	0.005886536
rs57822915	5	20431037	T	C	0.003204	0.005461952	0.004345855	0.006546518	0.006546518
rs58022129	5	91161156	T	A	0.001391	2.76E-05	0.00163131	5.08E-05	0.00163131
rs59148259	5	128813699	G	A	0.001635	0.004535697	0.002411905	0.005386141	0.005386141
rs62330865	5	2574873	A	G	0.0002537	0.001014225	0.001899998	0.00261658	0.00261658
rs62342478	5	7747423	G	A	0.005264	0.001032137	0.005957002	0.001733928	0.005957002
rs62368361	5	91168184	A	G	0.001274	4.87E-05	0.001564049	8.83E-05	0.001564049
rs62368362	5	91181254	T	C	0.001431	3.99E-05	0.001678413	7.29E-05	0.001678413
rs62368363	5	91183630	T	C	0.002216	4.28E-05	0.002545366	8.19E-05	0.002545366
rs62375070	5	89867373	G	A	0.000606	0.003939107	0.001729632	0.005253656	0.005253656
rs62375073	5	89889650	C	T	0.0004565	0.00537184	0.002141857	0.007236483	0.007236483
rs62375107	5	89977598	A	G	0.0003667	0.001990767	0.002280682	0.004227487	0.004227487
rs62385491	5	171939013	A	G	0.005651	0.00068997	0.006242484	0.001213395	0.006242484
rs62385493	5	171939205	A	C	0.005778	0.001001894	0.006408727	0.001701784	0.006408727
rs62385494	5	171939229	A	T	0.005016	0.000726968	0.00570662	0.001258065	0.00570662
rs62385495	5	171940087	G	A	0.006204	0.000897774	0.006768164	0.001553247	0.006768164
rs62385499	5	171948089	G	T	0.005535	0.001375822	0.006246665	0.002231474	0.006246665
rs62385501	5	171950231	A	T	0.002414	0.001398797	0.003147806	0.002047554	0.003147806
rs62385535	5	171954536	A	G	0.001446	0.002104253	0.002052525	0.002806359	0.002806359
rs62385536	5	171955084	C	T	0.001121	0.002144377	0.0016788	0.002849822	0.002849822
rs6452541	5	82807259	C	T	0.009175	0.000747435	0.009278944	0.001423823	0.009278944
rs6453015	5	72904983	T	C	0.004977	8.97E-08	0.005342956	7.29E-06	0.005342956
rs67709269	5	20434140	T	G	0.002643	0.005285574	0.003711709	0.006300766	0.006300766
rs67819403	5	20430966	G	A	0.002739	0.005419887	0.003839792	0.006446096	0.006446096
rs67895855	5	20433181	A	G	0.002806	0.005483794	0.003918859	0.006505135	0.006505135
rs68075570	5	20434152	A	G	0.002784	0.005444965	0.003889943	0.006468236	0.006468236
rs6861320	5	20419447	G	A	0.003974	0.006805871	0.005266315	0.007729792	0.007729792
rs6866026	5	22228163	T	C	0.004077	0.001313802	0.004962105	0.002098771	0.004962105
rs6876306	5	20443836	C	T	0.003865	0.009901767	0.005342239	0.009915318	0.009915318
rs6879151	5	91212999	T	G	0.0005802	0.000329439	0.002090463	0.000750781	0.002090463
rs6880602	5	20419264	T	C	0.003027	0.005046918	0.004113635	0.006142453	0.006142453
rs6885850	5	2549852	T	C	0.006548	4.51E-05	0.006894264	0.000107823	0.006894264
rs6888228	5	2553159	C	T	0.005578	1.34E-05	0.005957015	3.45E-05	0.005957015
rs6888394	5	91287413	T	C	0.006861	0.008541777	0.007845053	0.00913899	0.00913899
rs6889878	5	91157106	T	C	0.001846	2.19E-05	0.002102986	4.17E-05	0.002102986
rs6894437	5	22233058	A	C	0.002477	0.001367706	0.003214125	0.00201634	0.003214125
rs6895098	5	91212304	C	T	0.0007325	0.000327832	0.001437569	0.000566465	0.001437569
rs6897112	5	91209493	G	A	0.002185	5.32E-05	0.002540063	0.000100535	0.002540063
rs703876	5	72852900	A	T	0.006982	6.18E-06	0.007675128	4.64E-05	0.007675128
rs703877	5	72853774	C	T	0.00917	5.76E-06	0.00937816	4.74E-05	0.00937816
rs703878	5	72854519	G	A	0.008394	5.16E-06	0.008888474	4.95E-05	0.008888474
rs703879	5	72854979	G	A	0.007242	7.26E-06	0.007763055	4.16E-05	0.007763055
rs703880	5	72856124	A	G	0.002826	0.004685945	0.00387316	0.005757965	0.005757965
rs703881	5	72856317	C	T	0.007639	6.23E-06	0.008234247	4.73E-05	0.008234247
rs72720982	5	2568763	A	G	0.0003362	0.000733975	0.002535393	0.002156432	0.002535393
rs72720994	5	2585761	T	G	0.0003783	0.004084711	0.001968736	0.006271733	0.006271733
rs72744809	5	22318904	A	C	0.0009488	0.007454017	0.001771282	0.008054789	0.008054789
rs72768795	5	72910233	T	G	0.004432	0.002488932	0.005436474	0.003605596	0.005436474
rs73242226	5	128807607	C	T	0.001616	0.004645811	0.00239552	0.005488343	0.005488343
rs73242234	5	128823884	C	G	0.001445	0.004323264	0.002154124	0.00517318	0.00517318
rs73242243	5	128833842	G	T	0.0006346	0.004711252	0.001595331	0.005800899	0.005800899
rs733211	5	72836149	T	A	0.002926	1.56E-05	0.003270158	3.30E-05	0.003270158
rs7443505	5	22240504	G	C	0.002788	0.00123419	0.003550259	0.001872951	0.003550259
rs7444122	5	72908438	C	G	0.004595	5.50E-08	0.004901333	4.93E-06	0.004901333
rs74772125	5	14334659	T	C	0.008416	0.005214111	0.008837538	0.006799689	0.008837538
rs75226116	5	2553636	G	A	0.002848	1.64E-05	0.003187471	3.44E-05	0.003187471
rs76451514	5	17815714	C	A	0.00335	0.009535444	0.0047926	0.009643244	0.009643244
rs76757460	5	172991193	T	C	0.002205	0.003014014	0.00304364	0.003900385	0.003900385
rs7702425	5	2549211	G	A	0.007414	6.01E-05	0.007695153	0.00014478	0.007695153
rs7703380	5	2552627	A	C	0.005988	1.25E-05	0.006344014	3.27E-05	0.006344014
rs7704745	5	72904773	A	G	0.004563	7.15E-08	0.005004581	6.19E-06	0.005004581
rs7706144	5	20441462	G	C	0.003341	0.008261032	0.004720758	0.008807824	0.008807824
rs7707917	5	91174086	A	T	0.001504	6.67E-05	0.001814495	0.000119296	0.001814495
rs7710172	5	91219996	C	T	0.005656	0.001730029	0.006408794	0.002726249	0.006408794
rs7711137	5	2556980	C	T	0.005719	2.17E-05	0.006095155	5.26E-05	0.006095155
rs7712395	5	2559538	T	C	0.003393	5.51E-06	0.004338418	4.21E-05	0.004338418
rs7716965	5	91217942	T	C	0.006062	0.001720979	0.006746419	0.002729972	0.006746419
rs7717899	5	2608377	C	G	0.0003851	0.00179855	0.002420794	0.004025069	0.004025069
rs7721652	5	91231820	T	A	0.007737	0.002168287	0.008153953	0.003384477	0.008153953
rs7724010	5	2556913	A	G	0.003149	2.89E-05	0.003513765	6.04E-05	0.003513765
rs7724963	5	91214519	T	C	0.000504	0.000299772	0.003191362	0.000960751	0.003191362
rs7727566	5	2559248	G	A	0.00319	1.34E-05	0.003541152	3.03E-05	0.003541152
rs7729607	5	20441420	C	T	0.003341	0.008290101	0.004722758	0.008834864	0.008834864
rs7729915	5	2550966	T	G	0.006305	1.75E-05	0.006639755	4.37E-05	0.006639755
rs7730541	5	91215560	A	G	0.005275	0.00175245	0.006072027	0.002750379	0.006072027
rs7736013	5	91172704	C	T	0.007948	0.000412854	0.008207174	0.000813491	0.008207174
rs77824331	5	14260441	G	C	0.004314	0.007675722	0.005662236	0.008365871	0.008365871
rs819544	5	72826654	C	T	0.003578	1.14E-05	0.003928985	2.73E-05	0.003928985
rs819569	5	72832193	G	A	0.004306	6.89E-06	0.005194783	4.31E-05	0.005194783
rs819573	5	72883309	G	C	0.007038	0.009881075	0.008004267	0.009909702	0.009909702
rs819580	5	72867743	G	T	0.002391	0.005711224	0.00347584	0.00664082	0.00664082
rs819582	5	72857986	C	T	0.008458	6.10E-06	0.008915189	4.81E-05	0.008915189
rs819583	5	72857611	T	C	0.008011	6.16E-06	0.008499361	4.73E-05	0.008499361
rs819584	5	72851535	T	A	0.006749	6.61E-06	0.007441804	4.67E-05	0.007441804
rs819587	5	72846568	A	G	0.002182	0.004802084	0.003135249	0.005738406	0.005738406
rs819588	5	72845175	A	G	0.005468	5.70E-06	0.006388132	4.49E-05	0.006388132
rs819589	5	72844636	C	A	0.00654	6.12E-06	0.00729368	4.58E-05	0.00729368
rs819590	5	72844148	C	A	0.004726	6.98E-06	0.005542452	4.20E-05	0.005542452
rs819591	5	72843780	C	T	0.002711	0.004469522	0.003718852	0.005516824	0.005516824
rs819592	5	72843184	C	T	0.00618	6.64E-06	0.006947073	4.61E-05	0.006947073
rs819593	5	72842578	T	C	0.002937	0.004432959	0.003972039	0.005535644	0.005535644
rs819595	5	72841384	G	T	0.005712	0.007702493	0.006868874	0.00842351	0.00842351
rs819596	5	72839205	G	T	0.002706	0.006934982	0.003966275	0.007736588	0.007736588
rs819597	5	72838671	G	A	0.003084	0.005791967	0.004254055	0.00682589	0.00682589
rs819599	5	72838222	C	T	0.005575	5.64E-06	0.006502878	4.49E-05	0.006502878
rs825389	5	91243313	G	T	0.004069	0.002451919	0.005075227	0.003537876	0.005075227
rs825390	5	91243574	A	G	0.006008	0.002374582	0.006744074	0.003513785	0.006744074
rs825391	5	91245140	G	A	0.0003695	0.000193597	0.003788284	0.000928632	0.003788284
rs825392	5	91245380	C	T	0.006237	0.002434022	0.006954503	0.00360497	0.006954503
rs825394	5	91246720	T	A	0.004479	0.002476061	0.005473387	0.003592307	0.005473387
rs825397	5	91235362	C	A	0.007564	0.002336229	0.008035846	0.003579166	0.008035846
rs825398	5	91235448	A	G	0.008154	0.002219722	0.008503208	0.003486173	0.008503208
rs825399	5	91235955	A	G	0.005291	0.002347169	0.006132875	0.003462686	0.006132875
rs831121	5	67554926	T	C	0.007991	0.007802937	0.008637639	0.008633824	0.008637639
rs847659	5	72836382	T	C	0.004001	1.41E-05	0.004378554	3.26E-05	0.004378554
rs9292938	5	20424757	T	C	0.002726	0.006288755	0.003922075	0.007195578	0.007195578
rs9293589	5	91182622	A	T	0.001415	4.07E-05	0.00166868	7.43E-05	0.00166868
rs9293590	5	91182821	C	T	0.002433	4.06E-05	0.002770887	7.96E-05	0.002770887
rs9293591	5	91184723	A	C	0.002369	4.42E-05	0.002717503	8.51E-05	0.002717503
rs9293592	5	91200871	A	T	0.001497	4.22E-05	0.00174993	7.67E-05	0.00174993
rs9293593	5	91219310	T	A	0.00624	0.001729545	0.006910179	0.002749805	0.006910179
rs9313002	5	2561871	T	C	0.003471	1.11E-05	0.003827988	2.66E-05	0.003827988
rs9313003	5	2561928	T	A	0.003473	1.10E-05	0.003828517	2.65E-05	0.003828517
rs9313006	5	2595612	T	C	0.0004216	0.002120082	0.002446182	0.004313856	0.004313856
rs953550	5	91204374	C	A	0.002006	4.10E-05	0.00230778	7.76E-05	0.00230778
rs9632420	5	91195413	G	A	0.002292	3.91E-05	0.002613825	7.60E-05	0.002613825
rs9687957	5	20420209	T	C	0.002433	0.00620083	0.003575726	0.007078796	0.007078796
rs979446	5	91169917	C	T	0.001335	5.18E-05	0.001627031	9.36E-05	0.001627031
rs991232	5	20417132	T	C	0.002938	0.003814395	0.003937096	0.004927403	0.004927403
rs998700	5	2562663	G	A	0.002255	2.40E-05	0.002558538	4.71E-05	0.002558538
rs1012741	6	83939446	A	G	0.005132	0.00933874	0.006465121	0.009536566	0.009536566
rs1016471	6	28851047	T	C	0.007267	0.001572218	0.007719649	0.002580618	0.007719649
rs1033656	6	84305673	T	A	0.003145	8.36E-07	0.003979956	3.56E-05	0.003979956
rs10455414	6	83940574	T	C	0.008711	0.008916437	0.009111071	0.009373051	0.009373051
rs10457646	6	136285328	A	G	0.005764	0.007045242	0.00684377	0.007940615	0.007940615
rs10458003	6	104993851	C	T	0.00332	0.006491487	0.004576321	0.007421005	0.007421005
rs1046080	6	31595882	A	C	0.009473	0.000245946	0.009519925	0.000531715	0.009519925
rs1046943	6	109783941	G	A	0.006413	0.009759738	0.007549318	0.009826765	0.009826765
rs10484946	6	79856630	C	T	0.001462	0.0051256	0.002223934	0.005941036	0.005941036
rs10872455	6	136276087	G	A	0.005891	0.005674574	0.006895695	0.006950669	0.006950669
rs111516503	6	727866	C	A	0.005412	0.002122233	0.006231478	0.003205017	0.006231478
rs11154829	6	136247928	T	C	0.003785	0.005496744	0.004983689	0.006686436	0.006686436
rs11154830	6	136253411	C	T	0.003759	0.008794595	0.00518189	0.009213299	0.009213299
rs11154833	6	136281279	T	C	0.004611	0.004972976	0.005740511	0.006282084	0.006282084
rs11154835	6	136284476	A	G	0.004218	0.004917827	0.00537224	0.006213861	0.006213861
rs11154836	6	136286230	G	T	0.004902	0.005415406	0.006032382	0.006705601	0.006705601
rs11156407	6	104975248	T	A	0.0028	0.007270077	0.004094246	0.00804305	0.00804305
rs11156409	6	105013324	T	C	0.003276	0.005855068	0.004462601	0.006889312	0.006889312
rs1118543	6	84380492	C	G	0.0004243	0.000795237	0.002948525	0.002285369	0.002948525
rs112381213	6	731930	C	G	0.005978	0.003455684	0.006795625	0.004799197	0.006795625
rs11251	6	109689907	T	G	0.00678	0.008017243	0.007771989	0.008737013	0.008737013
rs113403224	6	729876	T	C	0.007237	0.003641625	0.007835246	0.005102981	0.007835246
rs113507523	6	731633	A	G	0.005893	0.003557028	0.006729489	0.004907085	0.006729489
rs115247800	6	31606813	G	A	0.007365	0.003280794	0.007925019	0.004688752	0.007925019
rs115327758	6	144187313	T	C	0.009892	0.003094464	0.009923584	0.004651576	0.009923584
rs115671943	6	144175613	G	C	0.008889	0.003749171	0.009145054	0.005375441	0.009145054
rs115786921	6	728995	G	T	0.007344	0.002911108	0.007885368	0.004240253	0.007885368
rs1158059	6	84264333	T	C	0.008982	9.49E-06	0.009098533	3.24E-05	0.009098533
rs116035332	6	10086994	G	T	0.001672	0.003362252	0.002394284	0.004202563	0.004202563
rs116873207	6	100512038	G	A	0.001144	0.002736895	0.001714326	0.003458303	0.003458303
rs117333323	6	100501450	T	C	0.00112	0.002895997	0.001699902	0.003643138	0.003643138
rs117450022	6	100482861	G	A	0.0003563	0.002183463	0.002168567	0.0044095	0.0044095
rs11751433	6	163792854	A	G	0.0001389	0.001400334	0.001172152	0.003096721	0.003096721
rs11751623	6	91017475	T	C	0.003998	0.004585695	0.005135481	0.005867693	0.005867693
rs11751641	6	91017569	T	C	0.004507	0.004330336	0.00560285	0.005676208	0.005676208
rs11756109	6	84336796	C	T	0.005816	0.000620832	0.00637118	0.0011098	0.00637118
rs11757762	6	163783656	A	G	0.0001855	0.002830774	0.001264674	0.004762361	0.004762361
rs11757776	6	84353463	G	C	0.005193	0.000660218	0.005843138	0.001158215	0.005843138
rs11760168	6	163799173	T	C	2.59E-05	0.006968959	0.00025876	0.007895865	0.007895865
rs12189585	6	104967428	C	T	0.001664	0.007932122	0.002725144	0.00843546	0.00843546
rs12190806	6	136284331	C	T	0.003944	0.005529235	0.005153879	0.006738918	0.006738918
rs12193281	6	84325184	C	T	0.005789	0.000732072	0.006368598	0.001282892	0.006368598
rs12193842	6	84322158	C	A	0.009367	0.000765595	0.009457092	0.001461973	0.009457092
rs12194804	6	83928390	G	A	0.00804	0.009808127	0.008681129	0.009869795	0.009869795
rs12196969	6	83952558	A	G	0.005861	0.007246074	0.006941576	0.008115826	0.008115826
rs12198480	6	84342600	T	C	0.005897	0.000719402	0.006458281	0.001266103	0.006458281
rs12201719	6	84405335	G	T	0.0004296	0.000732684	0.003014635	0.002160008	0.003014635
rs12202798	6	84339255	A	G	0.006701	0.000725247	0.007165718	0.001299819	0.007165718
rs12202840	6	136280015	A	G	0.00398	0.008509044	0.005381339	0.009028294	0.009028294
rs12206984	6	84179259	C	T	0.007006	0.000858187	0.007422692	0.001519045	0.007422692
rs12525261	6	84402322	G	T	0.004323	0.000541581	0.005053587	0.000952642	0.005053587
rs12525621	6	104974023	A	G	0.002537	0.007873761	0.00384265	0.008461688	0.008461688
rs1266073	6	31667028	A	C	0.004281	0.000598942	0.00502417	0.001040735	0.00502417
rs12665161	6	163749986	A	G	0.0003871	0.001027291	0.002615503	0.002718762	0.002718762
rs1317391	6	6803971	T	C	0.00197	0.004426951	0.002842167	0.005357695	0.005357695
rs1317392	6	6804900	T	C	0.003444	0.003717597	0.004481239	0.004912539	0.004912539
rs13192201	6	84350664	T	A	0.005347	0.000609585	0.00596306	0.001083283	0.00596306
rs13192685	6	84375103	A	C	0.002933	0.001813589	0.003791218	0.002654471	0.003791218
rs13202116	6	163802059	A	G	2.51E-07	0.008941068	7.49E-06	0.009455378	0.009455378
rs13202733	6	163802590	A	G	4.06E-07	0.008079379	1.14E-05	0.009062955	0.009062955
rs13204052	6	163803765	T	A	2.87E-07	0.008648539	8.36E-06	0.00936925	0.00936925
rs13204774	6	84411251	T	C	0.008568	0.002375619	0.008851617	0.003700907	0.008851617
rs13207265	6	163787058	C	A	0.0001271	0.004000707	0.000954018	0.006140058	0.006140058
rs13207769	6	163949027	T	C	0.003084	0.009839594	0.004548304	0.00986017	0.00986017
rs13208065	6	84448905	G	A	0.005169	0.00648037	0.006310889	0.007527106	0.007527106
rs13210475	6	84349714	G	A	0.00472	0.000628215	0.005426333	0.00109524	0.005426333
rs13215382	6	84399635	G	T	0.00417	0.000573503	0.004902774	0.001000664	0.004902774
rs13215454	6	163780608	T	C	0.000406	0.001856262	0.002508841	0.004113805	0.004113805
rs13218651	6	163780798	T	C	0.0002388	0.002078008	0.001626025	0.004178958	0.004178958
rs13218804	6	163750827	G	C	0.0005713	0.000738124	0.002082793	0.001522704	0.002082793
rs13219952	6	109712287	T	C	0.009041	0.006572801	0.009316631	0.007805842	0.009316631
rs1338305	6	105020983	T	A	0.003406	0.006921817	0.004695823	0.007775644	0.007775644
rs1341121	6	104957367	G	T	0.006434	0.008731899	0.007533646	0.009230383	0.009230383
rs1342241	6	136270670	G	A	0.005887	0.00817383	0.007051378	0.008794589	0.008794589
rs1342242	6	136270587	C	T	0.004437	0.005832243	0.005661347	0.007031989	0.007031989
rs1361187	6	105017033	T	A	0.003809	0.006319209	0.005079826	0.007356777	0.007356777
rs1361188	6	105016922	T	C	0.003742	0.006168638	0.005002317	0.007244547	0.007244547
rs1361701	6	136271215	A	G	0.004101	0.008847393	0.005529225	0.009245428	0.009245428
rs138140096	6	79682867	T	G	6.11E-05	0.008708135	0.000517823	0.009195613	0.009195613
rs1414724	6	163804097	T	A	2.65E-09	0.004727967	2.32E-07	0.007013151	0.007013151
rs141738698	6	84342544	A	G	0.005433	0.000623466	0.006041929	0.0011064	0.006041929
rs1418340	6	136259596	G	C	0.00652	0.003919902	0.007282212	0.00534508	0.007282212
rs1418341	6	136260450	C	T	0.008183	0.004641392	0.008647378	0.006219258	0.008647378
rs1454130	6	84391540	G	T	0.004238	0.000602567	0.00498613	0.001046774	0.00498613
rs146719578	6	144173238	T	G	0.008818	0.003513485	0.009087439	0.005107316	0.009087439
rs147257247	6	100422364	A	C	0.005355	0.000713087	0.005990143	0.001247573	0.005990143
rs1475865	6	31657413	C	T	0.009688	0.000236519	0.009724206	0.000516718	0.009724206
rs147626470	6	43197635	T	C	0.001712	0.009288652	0.002847954	0.009421123	0.009421123
rs1507156	6	79498057	A	G	0.0002069	0.009445707	0.001241579	0.009682667	0.009682667
rs1543483	6	79429171	A	T	0.001909	0.004060937	0.002743638	0.005002485	0.005002485
rs1546977	6	84314423	G	A	0.003538	5.73E-07	0.004277764	2.63E-05	0.004277764
rs1547927	6	104997706	T	G	0.003445	0.006446085	0.004696348	0.007414792	0.007414792
rs1547928	6	104997837	C	T	0.003448	0.006446085	0.004699058	0.007413894	0.007413894
rs1572642	6	105005726	G	A	0.003363	0.005908004	0.004557983	0.006962147	0.006962147
rs1577378	6	84177343	T	C	0.006961	0.000858169	0.007394076	0.001517714	0.007394076
rs1591536	6	163803820	T	G	2.44E-09	0.004793693	2.22E-07	0.00710789	0.00710789
rs1676873	6	104966559	T	C	0.001759	0.007656663	0.002839465	0.008204264	0.008204264
rs16885909	6	84179446	T	A	0.007707	0.000854519	0.008024258	0.001544164	0.008024258
rs16895015	6	163899290	A	C	9.06E-06	0.006462175	0.000104063	0.007558099	0.007558099
rs16897420	6	28782998	T	C	0.007669	0.001494446	0.008057632	0.002501488	0.008057632
rs17065158	6	104975615	A	T	0.002854	0.007204928	0.004144903	0.007987333	0.007987333
rs17073137	6	144182969	A	T	0.0088	0.003695292	0.00908345	0.005320156	0.00908345
rs17189	6	105003508	A	G	0.00348	0.006448837	0.004734119	0.007417802	0.007417802
rs17260332	6	84407501	C	G	0.009383	0.001912554	0.009486159	0.003179969	0.009486159
rs17591955	6	163897963	C	T	5.62E-06	0.006223992	6.75E-05	0.00735797	0.00735797
rs1764015	6	163802381	G	A	2.25E-09	0.005290889	2.10E-07	0.007389001	0.007389001
rs1764019	6	163804306	T	G	3.20E-09	0.00464587	2.61E-07	0.006896214	0.006896214
rs17776284	6	28196454	A	G	0.003002	0.002639724	0.003920875	0.003594069	0.003920875
rs1856342	6	105022889	T	C	0.002908	0.007196572	0.004201128	0.007979286	0.007979286
rs1889883	6	163780898	C	T	0.003199	0.003915566	0.004221792	0.005066404	0.005066404
rs1890511	6	104980296	T	C	0.003087	0.007069909	0.004387545	0.007880294	0.007880294
rs1933495	6	105003104	C	T	0.003481	0.006438428	0.00473503	0.007412458	0.007412458
rs1934058	6	104986746	T	A	0.003268	0.006128105	0.004492817	0.007130433	0.007130433
rs1934059	6	104973677	A	G	0.002284	0.00770959	0.003535172	0.008305953	0.008305953
rs1934061	6	104979513	G	A	0.003132	0.007057444	0.004434279	0.007866672	0.007866672
rs1934062	6	104980803	G	A	0.003051	0.007166787	0.00435088	0.007962172	0.007962172
rs1934063	6	104980865	G	C	0.003057	0.007153069	0.004357201	0.007952285	0.007952285
rs1938164	6	6805059	G	A	0.00212	0.00623998	0.003198181	0.007070248	0.007070248
rs1938165	6	6804968	G	C	0.001957	0.005850591	0.002941493	0.006690396	0.006690396
rs2016358	6	84283733	A	C	0.001454	9.27E-07	0.002575157	4.55E-05	0.002575157
rs2018252	6	136271915	G	T	0.005174	0.006087421	0.006300119	0.007248344	0.007248344
rs2018447	6	136271577	A	C	0.005267	0.006055222	0.00636355	0.00723149	0.00723149
rs2018448	6	136271527	G	A	0.004643	0.008673328	0.00602367	0.009143803	0.009143803
rs2023569	6	84292572	T	C	0.001668	1.61E-06	0.00285228	6.71E-05	0.00285228
rs2051519	6	136272524	T	C	0.003345	0.008828379	0.004762951	0.009214421	0.009214421
rs2064231	6	163804486	G	T	5.13E-11	0.006952967	1.36E-08	0.00937139	0.00937139
rs2071789	6	28912076	T	C	0.009938	0.001214547	0.009953274	0.002200433	0.009953274
rs2095748	6	105004394	C	T	0.003445	0.00643836	0.004695041	0.007407399	0.007407399
rs212772	6	133803011	G	C	0.009991	0.00059457	0.009991	0.001187631	0.009991
rs212777	6	133795443	A	T	0.008376	0.000489608	0.008601641	0.000967622	0.008601641
rs2135768	6	79636763	C	T	8.21E-05	0.006074907	0.000626846	0.007312538	0.007312538
rs2153198	6	104975023	A	G	0.002927	0.007374604	0.004239315	0.008114123	0.008114123
rs2154339	6	6803087	C	T	0.001978	0.003534242	0.002798302	0.004458199	0.004458199
rs217286	6	84409255	G	A	0.001289	1.05E-06	0.002345048	5.03E-05	0.002345048
rs217287	6	84407466	T	C	0.001948	3.25E-07	0.002558567	2.08E-05	0.002558567
rs217289	6	84401807	A	G	0.002381	4.10E-07	0.003131178	2.51E-05	0.003131178
rs217290	6	84398565	T	C	0.001759	4.05E-07	0.002353592	2.40E-05	0.002353592
rs217295	6	84383958	G	C	0.003121	4.24E-07	0.004106579	2.68E-05	0.004106579
rs217297	6	84380923	A	G	0.002059	4.81E-07	0.002934075	2.60E-05	0.002934075
rs217300	6	84377985	A	G	0.002204	5.54E-07	0.003268	2.80E-05	0.003268
rs217304	6	84372935	G	A	0.003046	5.41E-07	0.003934417	2.70E-05	0.003934417
rs217308	6	84369869	C	T	0.002695	5.23E-07	0.003583462	2.65E-05	0.003583462
rs217309	6	84365449	T	C	0.00174	4.48E-07	0.002475211	2.65E-05	0.002475211
rs217310	6	84364565	T	A	0.002869	4.76E-07	0.003802289	2.70E-05	0.003802289
rs217311	6	84364140	T	C	0.002827	4.98E-07	0.003716393	2.63E-05	0.003716393
rs217315	6	84360275	A	T	0.00215	5.14E-07	0.003108434	2.71E-05	0.003108434
rs217318	6	84357144	A	T	0.00249	4.91E-07	0.003358605	2.59E-05	0.003358605
rs217320	6	84356126	G	A	0.003137	4.17E-07	0.004099013	2.68E-05	0.004099013
rs217322	6	84354614	T	C	0.002619	4.78E-07	0.003481729	2.58E-05	0.003481729
rs217323	6	84354101	A	G	0.002014	5.60E-07	0.003140881	2.88E-05	0.003140881
rs217326	6	84349538	C	T	0.002469	4.71E-07	0.00333315	2.66E-05	0.00333315
rs217327	6	84348594	C	T	0.001781	4.52E-07	0.002478959	2.58E-05	0.002478959
rs217328	6	84347714	A	G	0.002775	5.02E-07	0.003669167	2.60E-05	0.003669167
rs217331	6	84344689	C	G	0.002503	4.18E-07	0.00330396	2.53E-05	0.00330396
rs217335	6	84342142	A	G	0.002137	4.81E-07	0.003034012	2.59E-05	0.003034012
rs217336	6	84341803	A	C	0.002938	4.63E-07	0.00389285	2.74E-05	0.00389285
rs217339	6	84339295	T	C	0.002495	5.79E-07	0.003519263	2.76E-05	0.003519263
rs217342	6	84337407	C	T	0.00275	5.89E-07	0.0037125	2.74E-05	0.0037125
rs217343	6	84336742	T	C	0.001259	5.45E-07	0.002076532	2.79E-05	0.002076532
rs2185204	6	104974611	T	C	0.002862	0.007351125	0.004169192	0.008097441	0.008097441
rs2202661	6	79511580	T	C	0.0001783	0.009176576	0.00111654	0.009504912	0.009504912
rs2202662	6	79511338	C	A	0.0001783	0.009173612	0.001117238	0.009510258	0.009510258
rs2207945	6	84327316	C	T	0.005524	0.000661357	0.006138345	0.001165831	0.006138345
rs2208335	6	84295420	A	G	0.002299	1.10E-06	0.00351747	4.88E-05	0.00351747
rs2211034	6	104992559	G	A	0.003296	0.006487388	0.004551839	0.007413942	0.007413942
rs2277083	6	133827354	G	A	0.00353	0.00360961	0.004557781	0.004806724	0.004806724
rs2299031	6	28196718	C	T	0.003048	0.003030975	0.004006845	0.004058266	0.004058266
rs2300464	6	83928210	A	G	0.006812	0.00993521	0.007852229	0.00995464	0.00995464
rs2324447	6	84300371	T	C	0.002086	1.00E-06	0.003342086	4.67E-05	0.003342086
rs2327665	6	136266316	G	C	0.004955	0.006522451	0.006145278	0.00753105	0.00753105
rs2327666	6	136269837	G	A	0.006432	0.009606506	0.007560307	0.009731035	0.009731035
rs2327667	6	136270122	A	G	0.00458	0.005952802	0.005791484	0.007116876	0.007116876
rs2327805	6	14487303	T	C	0.001926	0.004747104	0.002804704	0.00563209	0.00563209
rs2394951	6	31230759	G	A	0.00392	0.006128092	0.005182861	0.007238325	0.007238325
rs2394952	6	31230882	A	G	0.003833	0.006124174	0.005099441	0.00723457	0.00723457
rs2394956	6	31233456	T	C	0.003932	0.005850335	0.005166071	0.007010868	0.007010868
rs271855	6	104950708	T	C	0.002111	0.007363241	0.003297974	0.00804742	0.00804742
rs271857	6	104951693	A	T	0.002121	0.008543199	0.00338201	0.009007953	0.009007953
rs2734586	6	31497342	C	G	0.008939	5.59E-05	0.009062688	0.000142675	0.009062688
rs2784869	6	163780944	T	C	0.00331	0.0038332	0.004337545	0.004999692	0.004999692
rs28533694	6	32587235	T	C	0.008028	0.000511334	0.008290275	0.000995635	0.008290275
rs2874642	6	79496184	G	A	0.0001689	0.008171765	0.001074608	0.00887609	0.00887609
rs2876317	6	136263815	C	A	0.006889	5.82E-05	0.00722298	0.000138288	0.00722298
rs2876318	6	136266160	G	A	0.004865	0.009645182	0.006262927	0.009737447	0.009737447
rs2894202	6	31233270	G	T	0.003851	0.007881379	0.005217641	0.008515685	0.008515685
rs3094607	6	31169539	G	A	0.009241	0.002930648	0.009389789	0.004408088	0.009389789
rs3094608	6	31166683	A	G	0.009353	0.002885508	0.009481375	0.004365981	0.009481375
rs3095238	6	31161210	G	T	0.009922	0.003151359	0.009947209	0.00471803	0.009947209
rs3130069	6	31591218	A	G	0.009704	0.000266918	0.009736663	0.000573368	0.009736663
rs3130445	6	31231809	C	T	0.003771	0.006210832	0.005030025	0.007272891	0.007272891
rs3130542	6	31232111	G	A	0.003945	0.006120513	0.005204794	0.007238184	0.007238184
rs3134789	6	31144695	C	T	0.009422	0.003537064	0.009538565	0.005166531	0.009538565
rs34275019	6	105004049	A	G	0.003445	0.00643178	0.00469533	0.00740132	0.00740132
rs34930832	6	29287000	C	T	0.006619	1.57E-05	0.006941065	3.98E-05	0.006941065
rs35087453	6	29283969	T	A	0.006789	1.22E-05	0.007102524	3.31E-05	0.007102524
rs35095140	6	29279949	T	C	0.005806	1.15E-05	0.006179205	3.09E-05	0.006179205
rs35380664	6	84338304	A	G	0.004896	0.00063979	0.005573717	0.001114617	0.005573717
rs35685873	6	104975720	C	T	0.002808	0.00714056	0.00408606	0.007923412	0.007923412
rs3734652	6	109786980	C	T	0.006875	0.009281081	0.007872024	0.009539146	0.009539146
rs3778474	6	109695985	A	G	0.007471	0.008268329	0.008265571	0.00895525	0.00895525
rs3778478	6	109791630	A	G	0.006748	0.009744322	0.007808035	0.009814921	0.009814921
rs3798865	6	84348873	G	A	0.004529	0.000625883	0.005260053	0.001089553	0.005260053
rs3798867	6	84331841	G	C	0.003176	5.38E-07	0.003945939	2.63E-05	0.003945939
rs3798869	6	84328660	A	G	0.00441	6.00E-07	0.00504	2.68E-05	0.00504
rs3798875	6	84293412	G	A	0.004499	1.22E-06	0.005041433	4.63E-05	0.005041433
rs3822939	6	133849789	G	A	0.001239	0.002092293	0.00181446	0.002787127	0.002787127
rs3967330	6	79507814	C	A	0.0001747	0.009165359	0.001104169	0.009479357	0.009479357
rs3995575	6	104992809	C	A	0.007296	0.006384059	0.008034506	0.007564961	0.008034506
rs4055608	6	79494258	C	T	0.0001765	0.009471073	0.001114568	0.009677903	0.009677903
rs4263561	6	163822296	T	C	1.86E-07	0.009827572	5.86E-06	0.009915712	0.009915712
rs4343960	6	31156606	C	A	0.009373	0.003142615	0.009499499	0.004679588	0.009499499
rs450996	6	104966905	T	G	0.002116	0.007701866	0.003323798	0.008293732	0.008293732
rs4555886	6	79487382	A	T	0.0002377	0.009708633	0.001328279	0.009832408	0.009832408
rs4569	6	31637807	T	C	0.002496	0.000529173	0.003098238	0.000853268	0.003098238
rs4617017	6	104971515	G	A	0.002454	0.007919086	0.00374988	0.008493615	0.008493615
rs4706184	6	84306856	A	C	0.003859	8.58E-07	0.004592529	3.63E-05	0.004592529
rs4706739	6	79533282	C	T	1.24E-05	0.007236584	0.000135761	0.008162044	0.008162044
rs4709713	6	163800837	A	G	3.37E-07	0.005655245	9.38E-06	0.007238714	0.007238714
rs4709714	6	163801031	C	T	6.41E-08	6.97E-05	2.43E-06	6.97E-05	0.0000697
rs4896185	6	136281618	T	C	0.004496	0.005340116	0.005676578	0.006620951	0.006620951
rs4896186	6	136281742	A	T	0.004553	0.0054924	0.005740241	0.006748561	0.006748561
rs4896187	6	136281844	C	G	0.004469	0.005432868	0.005662455	0.006700328	0.006700328
rs4896188	6	136286875	T	G	0.00666	0.007315627	0.007625485	0.008219441	0.008219441
rs4896189	6	136288944	G	A	0.007501	0.007731075	0.008266806	0.008541774	0.008541774
rs4896190	6	136297337	G	T	0.00792	0.009312948	0.008606525	0.009561039	0.009561039
rs4945700	6	105013069	A	G	0.003371	0.006167961	0.004599206	0.007184546	0.007184546
rs4945831	6	109761437	G	A	0.005194	0.009958321	0.006550083	0.009968964	0.009968964
rs4946583	6	104986139	A	C	0.003229	0.006143106	0.004450679	0.007134167	0.007134167
rs4946588	6	104989951	A	G	0.003338	0.006490487	0.00459315	0.007421586	0.007421586
rs4946967	6	109678572	T	C	0.006961	0.007589913	0.007877249	0.008424477	0.008424477
rs497631	6	149541306	G	C	0.00987	0.006516493	0.009913502	0.007792396	0.009913502
rs55973812	6	163750282	G	T	0.0004566	0.001058898	0.002842223	0.002700708	0.002842223
rs56159905	6	104972538	C	T	0.00243	0.007842579	0.003714934	0.008421499	0.008421499
rs561826	6	133821064	A	T	0.002147	0.002346614	0.002945422	0.003162828	0.003162828
rs56220231	6	163750050	A	G	0.0005649	0.001143244	0.002084045	0.002196031	0.002196031
rs56769571	6	79755431	C	T	4.51E-05	0.009493418	0.000404766	0.009652868	0.009652868
rs598286	6	133811598	A	G	0.008045	0.001724134	0.008399897	0.002852839	0.008399897
rs598699	6	133811522	T	A	0.005924	0.001447796	0.006576949	0.00234127	0.006576949
rs60527133	6	79671733	C	T	4.74E-05	0.007963748	0.000414166	0.008591326	0.008591326
rs60730	6	84373058	A	G	0.004027	5.57E-07	0.004716306	2.60E-05	0.004716306
rs62418525	6	104974293	C	A	0.002545	0.007805906	0.003849448	0.008417881	0.008417881
rs62436702	6	161196562	C	T	0.009989	0.00903936	0.009993418	0.009443152	0.009993418
rs6455897	6	163799383	A	G	3.29E-05	0.006978731	0.000307666	0.007889932	0.007889932
rs6570583	6	144173468	G	T	0.009419	0.003754478	0.009539831	0.005409929	0.009539831
rs6571191	6	105011704	G	A	0.003593	0.006242855	0.004833371	0.007269118	0.007269118
rs661330	6	32577472	C	T	0.007345	1.80E-09	0.007345	2.19E-07	0.007345
rs667955	6	133816224	T	C	0.004563	0.001688201	0.005474274	0.002635145	0.005474274
rs67073459	6	79717326	C	T	6.69E-05	0.009643279	0.000559429	0.009770164	0.009770164
rs67143444	6	79747682	C	T	4.83E-05	0.009719557	0.00042948	0.00979347	0.00979347
rs676962	6	84268501	T	C	0.008221	1.05E-05	0.008417187	3.19E-05	0.008417187
rs67799776	6	79673865	G	A	4.87E-05	0.007857299	0.000422307	0.008516504	0.008516504
rs67815356	6	79678327	G	A	4.97E-05	0.008249648	0.000428783	0.008829531	0.008829531
rs68099353	6	79730003	C	A	6.22E-05	0.009716433	0.000529095	0.00982243	0.00982243
rs6906183	6	104957450	T	C	0.006565	0.008889623	0.007648941	0.009315795	0.009315795
rs6906197	6	104995622	C	A	0.003305	0.006502877	0.004564231	0.007428391	0.007428391
rs6908943	6	32635296	T	C	0.004876	0.000820534	0.005606946	0.00139837	0.005606946
rs6910524	6	105017716	T	C	0.003499	0.006901622	0.004782046	0.007761797	0.007761797
rs6913726	6	133828424	C	G	0.003537	0.003226491	0.004533687	0.004349505	0.004533687
rs6914216	6	109723117	G	A	0.008939	0.006455987	0.009240315	0.007741291	0.009240315
rs6915762	6	104979195	C	T	0.003152	0.007041785	0.004446884	0.0078553	0.0078553
rs6921172	6	163808114	T	C	1.07E-07	0.00821419	3.61E-06	0.00889516	0.00889516
rs6928279	6	79488958	C	T	0.0002353	0.009642821	0.001317793	0.009781789	0.009781789
rs6930638	6	104984374	A	C	0.003344	0.005991359	0.004550779	0.007034517	0.007034517
rs6934563	6	105005344	C	T	0.003398	0.005905815	0.004593623	0.006962438	0.006962438
rs6935047	6	29277078	A	G	0.005748	1.17E-05	0.006125262	3.09E-05	0.006125262
rs6935857	6	104984921	T	C	0.003301	0.006128105	0.004528164	0.007138023	0.007138023
rs6939548	6	109785214	T	C	0.007251	0.00982291	0.008163024	0.009879427	0.009879427
rs6942138	6	29278604	A	G	0.005239	1.56E-05	0.005619159	3.77E-05	0.005619159
rs699700	6	109688731	A	C	0.006653	0.007783925	0.007669881	0.008550364	0.008550364
rs7029	6	31629953	G	A	0.005214	0.000666932	0.00586027	0.001169571	0.00586027
rs707917	6	31657754	G	C	0.004272	0.000571606	0.005001504	0.000999456	0.005001504
rs707918	6	31654732	A	T	0.004267	0.000581381	0.004999617	0.001013996	0.004999617
rs707920	6	31629096	C	T	0.004748	0.000601403	0.005440927	0.001054199	0.005440927
rs718878	6	163803628	G	A	2.42E-09	0.004970073	2.25E-07	0.007237125	0.007237125
rs718879	6	163803686	A	G	2.43E-09	0.004852674	2.21E-07	0.007111677	0.007111677
rs73029059	6	163750333	C	G	0.0005026	0.001037768	0.002689475	0.002451582	0.002689475
rs73464167	6	79745751	G	A	4.73E-05	0.009564288	0.000420632	0.009674083	0.009674083
rs73466286	6	79859804	C	T	0.00189	0.006629145	0.002939398	0.007378767	0.007378767
rs755101	6	84388176	C	T	0.004866	0.00057662	0.005530686	0.001019673	0.005530686
rs75765523	6	163902907	A	G	2.91E-06	0.006639992	3.72E-05	0.007535751	0.007535751
rs76017057	6	49993869	C	T	0.006153	0.009160661	0.007321576	0.009464206	0.009464206
rs7739549	6	83937930	G	C	0.005299	0.009410761	0.006592554	0.009588386	0.009588386
rs7748005	6	105008820	C	A	0.004113	0.00681276	0.005408582	0.007745221	0.007745221
rs7748963	6	114376730	G	C	0.006515	0.007393828	0.007512206	0.008265542	0.008265542
rs7752421	6	84317533	T	A	0.002572	5.41E-07	0.003572222	2.75E-05	0.003572222
rs7752899	6	84287712	T	C	0.003098	8.74E-07	0.004083727	3.81E-05	0.004083727
rs7754650	6	109726739	C	T	0.009374	0.006180811	0.009533915	0.007556981	0.009533915
rs7754845	6	136279371	G	A	0.008515	0.006312106	0.008939219	0.007621073	0.008939219
rs7758706	6	163874347	C	T	5.51E-06	0.007540668	6.80E-05	0.00841302	0.00841302
rs7774640	6	136265165	A	G	0.004411	0.005262094	0.005606078	0.006565241	0.006565241
rs7775044	6	105012558	G	A	0.003618	0.006230074	0.00485975	0.007267458	0.007267458
rs78480719	6	144187521	G	A	0.009807	0.003330084	0.009852326	0.004927265	0.009852326
rs7992	6	31630241	T	C	0.004787	0.000584513	0.005469754	0.001028697	0.005469754
rs805271	6	31643251	T	A	0.004816	0.000572925	0.005492203	0.001012766	0.005492203
rs805274	6	31665194	C	T	0.004159	0.000580281	0.004899549	0.001010994	0.004899549
rs805276	6	31664219	G	A	0.004274	0.000586041	0.005010604	0.001020482	0.005010604
rs805277	6	31662957	T	C	0.006428	0.000735113	0.006933125	0.001306264	0.006933125
rs805281	6	31661489	C	T	0.004145	0.000595852	0.004900642	0.001034712	0.004900642
rs805282	6	31659731	G	T	0.006636	0.000749313	0.007118194	0.001333747	0.007118194
rs805288	6	31678028	T	C	0.00332	0.001075322	0.004106852	0.001702391	0.004106852
rs805290	6	31648403	T	C	0.004466	0.000541498	0.005184701	0.000956049	0.005184701
rs8180560	6	136299725	A	C	0.00809	0.007872581	0.008675879	0.008675772	0.008675879
rs883799	6	136262043	T	C	0.005599	0.005303707	0.006618997	0.00664437	0.00664437
rs906319	6	79520689	G	A	0.0002194	0.008970599	0.001282865	0.009458637	0.009458637
rs91894	6	84387905	G	C	0.002418	4.58E-07	0.00326587	2.67E-05	0.00326587
rs9257144	6	28729981	C	T	0.002749	0.001987237	0.00360685	0.002832986	0.00360685
rs9257149	6	28731925	C	T	0.008865	0.002426675	0.00908216	0.003785013	0.00908216
rs9257150	6	28731960	C	G	0.008823	0.002393751	0.009047829	0.003738999	0.009047829
rs9257157	6	28736484	T	C	0.005496	0.003261386	0.006381415	0.004543525	0.006381415
rs9257168	6	28741954	A	G	0.002816	0.001833157	0.0036657	0.002667136	0.0036657
rs9257185	6	28756405	G	A	0.00787	0.001035835	0.008188154	0.001838247	0.008188154
rs9257270	6	28821095	G	A	0.004389	0.008611025	0.005799156	0.009102495	0.009102495
rs9257316	6	28849157	C	T	0.001313	0.000421798	0.001731301	0.00064495	0.001731301
rs9257319	6	28851637	G	T	0.008297	0.001789673	0.008615162	0.002961249	0.008615162
rs9257438	6	28939886	A	G	0.004658	0.001241556	0.005493189	0.002019957	0.005493189
rs9264341	6	31227713	T	G	0.00512	0.006077604	0.006256324	0.007234873	0.007234873
rs9264346	6	31228040	C	T	0.005751	0.006316838	0.006797801	0.007415474	0.007415474
rs9264362	6	31228327	G	A	0.005469	0.006580867	0.006575611	0.007588197	0.007588197
rs9264368	6	31228460	G	A	0.005101	0.006311919	0.006247521	0.007392827	0.007392827
rs9264375	6	31228707	C	A	0.005129	0.006001009	0.006261462	0.007177073	0.007177073
rs9264387	6	31229173	T	C	0.004814	0.005917062	0.005994773	0.007098136	0.007098136
rs9264405	6	31229593	C	A	0.004519	0.006007059	0.005739482	0.007159025	0.007159025
rs9264406	6	31229610	G	A	0.004528	0.005992113	0.005745952	0.007150241	0.007150241
rs9264411	6	31229845	T	C	0.003962	0.006149308	0.005223501	0.007251264	0.007251264
rs9264417	6	31230078	G	A	0.003891	0.006097118	0.005153019	0.007213096	0.007213096
rs9264427	6	31230356	A	G	0.003877	0.006161563	0.005141123	0.00726164	0.00726164
rs9264428	6	31230452	A	C	0.004019	0.006123553	0.005282455	0.007249772	0.007249772
rs9264482	6	31232412	G	T	0.003795	0.005527139	0.004997278	0.006712938	0.006712938
rs9264489	6	31232563	G	C	0.003909	0.005558209	0.005120735	0.006759024	0.006759024
rs9264498	6	31232789	T	A	0.003999	0.005702444	0.005225073	0.006901345	0.006901345
rs9264502	6	31232913	T	C	0.003818	0.005810586	0.005040729	0.00696697	0.00696697
rs9264505	6	31233121	C	T	0.003881	0.005947436	0.005117911	0.007082253	0.007082253
rs9264507	6	31233152	G	A	0.003925	0.005950189	0.005161271	0.007086247	0.007086247
rs9264508	6	31233214	C	T	0.003955	0.006006847	0.005202844	0.00713789	0.00713789
rs9264523	6	31233758	A	T	0.003362	0.005470037	0.004518844	0.006589729	0.006589729
rs9264531	6	31234239	T	A	0.005116	0.004950366	0.006168747	0.006289824	0.006289824
rs9264533	6	31234494	C	T	0.005731	0.002191743	0.006494341	0.00329017	0.006494341
rs9264547	6	31234742	G	C	0.003693	0.005061002	0.004833765	0.006275693	0.006275693
rs9264548	6	31234771	G	A	0.003941	0.005242057	0.00512425	0.006506466	0.006506466
rs9264554	6	31234855	C	T	0.003635	0.004611022	0.004734059	0.005822686	0.005822686
rs9264556	6	31234948	A	C	0.003771	0.00549898	0.004968529	0.006686812	0.006686812
rs9264559	6	31235127	C	T	0.003746	0.0057088	0.00495742	0.0068684	0.0068684
rs9264570	6	31235421	T	C	0.003613	0.00588437	0.004816482	0.006985782	0.006985782
rs9264575	6	31235576	C	G	0.003558	0.00599632	0.004772172	0.00707092	0.00707092
rs9264582	6	31235816	G	A	0.003649	0.006325451	0.00490392	0.007337523	0.007337523
rs9278834	6	30978884	A	T	0.00938	0.005563758	0.009543715	0.007107258	0.009543715
rs9294278	6	84285261	C	T	0.001771	1.07E-06	0.002991022	5.02E-05	0.002991022
rs9320222	6	107972771	C	T	0.009987	0.005387226	0.00999249	0.00699441	0.00999249
rs9320288	6	109767930	T	G	0.00233	0.008725826	0.003648909	0.009131964	0.009131964
rs9322805	6	104994000	T	A	0.003338	0.006477569	0.004592184	0.007425395	0.007425395
rs9322806	6	105016198	T	C	0.003766	0.006160281	0.00502656	0.007247557	0.007247557
rs9350782	6	79494468	G	A	0.0002124	0.009473454	0.001261136	0.009700363	0.009700363
rs9350789	6	79577644	C	A	3.30E-05	0.009519894	0.000315026	0.009650483	0.009650483
rs9350984	6	84279922	T	G	0.0006995	9.73E-07	0.001478943	3.95E-05	0.001478943
rs9352649	6	79489783	G	T	0.0001989	0.009711064	0.00120508	0.009836855	0.009836855
rs9361440	6	79489676	A	C	0.0002206	0.009682628	0.001276237	0.009810557	0.009810557
rs9373156	6	136259383	A	G	0.006797	0.003158551	0.00746362	0.004497988	0.00746362
rs9373157	6	136261860	A	G	0.008078	0.007568179	0.008666291	0.008474764	0.008666291
rs9373773	6	104969824	A	G	0.002217	0.007909421	0.003468889	0.008479747	0.008479747
rs9373774	6	104972968	G	C	0.00243	0.00784096	0.003715241	0.008421633	0.008421633
rs9375951	6	133589077	C	T	0.007487	0.006326847	0.008177936	0.00753832	0.008177936
rs9376166	6	136254659	G	A	0.007353	0.003169481	0.007910526	0.004553836	0.007910526
rs9376168	6	136265021	A	G	0.004125	0.007870286	0.005490009	0.008517294	0.008517294
rs9377646	6	104971266	A	G	0.002444	0.007806319	0.003729056	0.008399346	0.008399346
rs9377651	6	104989393	G	A	0.003337	0.006490487	0.004594691	0.007421803	0.007421803
rs9377653	6	105000605	C	A	0.003472	0.006446085	0.004724908	0.007415309	0.007415309
rs9377654	6	105000695	A	G	0.003415	0.006399879	0.004658117	0.007363878	0.007363878
rs9385749	6	136261114	A	G	0.006832	0.004030329	0.007529266	0.005490063	0.007529266
rs9386421	6	104983055	T	C	0.003326	0.005977635	0.004527718	0.00701393	0.00701393
rs9386422	6	105010346	G	C	0.003646	0.006254447	0.004891612	0.007277377	0.007277377
rs9389345	6	136256592	C	A	0.007195	0.002871582	0.007760786	0.004177149	0.007760786
rs9389346	6	136264516	T	C	0.004243	0.007186498	0.005540424	0.008026399	0.008026399
rs9389347	6	136265289	A	G	0.004756	0.007667005	0.006051791	0.008369455	0.008369455
rs9389348	6	136280647	G	C	0.006892	0.00595286	0.007714318	0.007243291	0.007714318
rs9389349	6	136280951	G	A	0.004977	0.005441095	0.00610328	0.006725933	0.006725933
rs9389350	6	136284311	T	C	0.005785	0.008086715	0.006951235	0.008720202	0.008720202
rs9391209	6	104971331	G	A	0.002442	0.007853968	0.0037276	0.00842874	0.00842874
rs9391210	6	105001586	C	G	0.003471	0.006438428	0.004724417	0.007410154	0.007410154
rs9399889	6	104998355	G	T	0.003556	0.006688178	0.004824562	0.007592559	0.007592559
rs9404554	6	104968155	G	A	0.002137	0.007792602	0.003358068	0.0083758	0.0083758
rs9404555	6	104971070	T	C	0.002458	0.007929183	0.003755375	0.008502286	0.008502286
rs9404558	6	104988976	T	C	0.003294	0.006585389	0.004567118	0.007494617	0.007494617
rs9404563	6	105010562	C	A	0.003874	0.006005308	0.005121362	0.007132086	0.007132086
rs9444076	6	84182057	C	T	0.008544	0.000912532	0.008766013	0.001678799	0.008766013
rs9449595	6	83938983	T	C	0.005003	0.00938439	0.006371058	0.009572873	0.009572873
rs9449620	6	84176961	C	T	0.006956	0.000860545	0.007392486	0.001520803	0.007392486
rs9449622	6	84179796	A	G	0.008189	0.00092466	0.008449753	0.001678754	0.008449753
rs9487069	6	109679855	G	T	0.00691	0.007706506	0.007840453	0.008498185	0.008498185
rs9791241	6	109792103	G	A	0.006676	0.009625559	0.007761655	0.009742398	0.009742398
rs9968908	6	84183123	A	G	0.008578	0.000931795	0.008797649	0.001709263	0.008797649
rs10046534	7	51769710	A	G	0.006485	0.005209421	0.007362423	0.006620192	0.007362423
rs1007358	7	46201355	G	A	8.11E-09	0.005378016	5.67E-07	0.007377535	0.007377535
rs10081211	7	43699111	T	A	1.52E-06	0.000155874	0.000416052	0.005441418	0.005441418
rs10081357	7	43698816	C	T	1.58E-06	0.000165309	0.000133394	0.001931756	0.001931756
rs10081363	7	43697193	T	C	1.60E-06	0.000152238	0.000317988	0.004232224	0.004232224
rs10081370	7	43699303	C	T	1.94E-06	0.000150811	0.000120506	0.001508113	0.001508113
rs10085705	7	43776048	A	G	7.50E-07	0.000181219	0.000231869	0.005509052	0.005509052
rs10156001	7	43750079	A	C	1.75E-06	0.000128845	0.000842625	0.00968486	0.00968486
rs10215155	7	43785792	G	T	5.48E-07	0.000194936	0.000171461	0.005497189	0.005497189
rs10215302	7	43653316	A	G	8.28E-07	0.000203744	7.70E-05	0.001845677	0.001845677
rs10215311	7	43653759	T	C	0.001794	0.000450602	0.002269677	0.000699318	0.002269677
rs10215427	7	107498242	G	A	0.0007243	0.009188812	0.00171858	0.009367298	0.009367298
rs10215478	7	43655211	T	C	0.002515	0.000101718	0.00300473	0.000193426	0.00300473
rs10224174	7	50263380	G	A	0.001554	0.004512286	0.002299349	0.005349765	0.005349765
rs10224295	7	15959012	A	C	0.006289	0.000242843	0.006761197	0.000481653	0.006761197
rs10224586	7	43644490	G	C	1.04E-06	0.000166594	0.000316596	0.005580883	0.005580883
rs10225076	7	43750549	G	A	1.78E-06	0.000130548	0.000369778	0.004298763	0.004298763
rs10225380	7	43808435	T	C	4.72E-07	0.000216438	0.00015063	0.005843829	0.005843829
rs10226623	7	43729316	A	T	1.77E-06	0.000142291	0.000186419	0.002322393	0.002322393
rs10227203	7	43753897	C	T	1.98E-06	0.000129127	0.000714324	0.00779604	0.00779604
rs10227643	7	43793531	T	C	1.62E-06	0.000223853	4.16E-05	0.000778936	0.000778936
rs10227730	7	43650583	A	G	9.84E-07	0.000173862	0.000251689	0.004694275	0.004694275
rs10228661	7	43705563	A	G	2.02E-06	0.000135933	0.000179373	0.002022516	0.002022516
rs10229363	7	43805932	G	A	9.45E-07	0.000214443	7.34E-05	0.001673704	0.001673704
rs10229520	7	43830464	G	T	0.004185	0.00011456	0.00479312	0.000239455	0.00479312
rs10229751	7	43693457	G	A	1.62E-06	0.000152991	0.000254622	0.00342217	0.00342217
rs10231164	7	43709735	T	C	1.75E-06	0.000134251	0.000299867	0.003545802	0.003545802
rs10231274	7	43681382	T	C	1.53E-06	0.000159409	0.000330264	0.004429304	0.004429304
rs10231318	7	43681187	C	G	1.50E-06	0.000159497	0.000378377	0.005064014	0.005064014
rs10231343	7	43651155	C	G	7.32E-07	0.000196	0.000127444	0.003299336	0.003299336
rs10232453	7	43637139	C	T	0.0001212	0.000189724	0.001758246	0.000883318	0.001758246
rs10232580	7	43637228	C	T	0.0002117	0.000169512	0.002818371	0.000878515	0.002818371
rs10232741	7	43782215	G	A	1.31E-06	0.00019347	0.000136875	0.002257147	0.002257147
rs10233105	7	50316486	A	G	0.002552	0.00405896	0.003515165	0.005109	0.005109
rs10233697	7	43664198	G	A	1.48E-06	0.000179224	0.00015728	0.002311373	0.002311373
rs10233867	7	43807269	G	A	9.37E-07	0.000212161	7.64E-05	0.001735368	0.001735368
rs10233888	7	43799941	A	C	4.88E-07	0.000204631	0.000128781	0.004740622	0.004740622
rs10234056	7	50300481	G	A	0.001406	0.005195843	0.002163881	0.006001147	0.006001147
rs10234057	7	43810820	T	C	4.79E-07	0.000215651	0.000127294	0.004924029	0.004924029
rs10234915	7	43702893	C	T	1.76E-06	0.000152917	0.000135041	0.001780112	0.001780112
rs10235858	7	43652411	A	G	1.14E-06	0.000205509	7.09E-05	0.001370061	0.001370061
rs10236108	7	43643606	C	T	0.002605	0.000116703	0.003117103	0.000222665	0.003117103
rs10236317	7	43735644	T	C	2.08E-06	0.000142506	0.000122543	0.001433609	0.001433609
rs10236458	7	43726584	A	T	1.79E-06	0.00014216	0.000164976	0.002056877	0.002056877
rs10236639	7	43765799	A	G	1.49E-06	0.000146641	0.000441634	0.00552835	0.00552835
rs10238840	7	43866531	G	C	4.60E-06	0.002221375	6.12E-05	0.00374268	0.00374268
rs10239225	7	43658789	T	G	1.46E-06	0.000163626	0.000369978	0.005031485	0.005031485
rs10239758	7	43726968	C	T	2.05E-06	0.000141595	0.000140395	0.001633282	0.001633282
rs10240290	7	43623717	G	C	1.40E-06	0.000415952	6.40E-05	0.002002117	0.002002117
rs10240363	7	43623590	A	G	1.56E-06	0.00037897	4.86E-05	0.001397669	0.001397669
rs10241285	7	50264031	A	G	0.00153	0.004474922	0.002267434	0.005317275	0.005317275
rs10241400	7	43724256	C	A	1.86E-06	0.000143613	0.000144824	0.001783829	0.001783829
rs10242497	7	43696631	G	A	1.84E-06	0.000152234	0.00011937	0.001555436	0.001555436
rs10242625	7	43696715	G	A	1.57E-06	0.000158899	0.000216067	0.002946862	0.002946862
rs10243963	7	43729899	C	A	1.77E-06	0.000141515	0.000192994	0.002319834	0.002319834
rs10244171	7	43684648	T	C	1.58E-06	0.000155921	0.00031542	0.004261832	0.004261832
rs10244399	7	50300254	A	G	0.001334	0.00525024	0.002087613	0.006066402	0.006066402
rs10244587	7	43839098	G	T	4.45E-07	0.000134331	0.000259733	0.007065797	0.007065797
rs10245471	7	43809732	C	T	4.61E-07	0.000216614	0.000183997	0.007229497	0.007229497
rs10246559	7	43697512	G	A	1.53E-06	0.000163391	0.00021211	0.002903905	0.002903905
rs10246823	7	43660166	A	G	1.45E-06	0.000185089	0.000160743	0.002419376	0.002419376
rs10247197	7	43660469	A	G	1.68E-06	0.000184947	6.12E-05	0.000955199	0.000955199
rs10247691	7	104692291	C	T	0.009888	0.007599636	0.009927244	0.008516563	0.009927244
rs10247798	7	43794798	C	T	0.003911	0.00012138	0.004505472	0.000249605	0.004505472
rs10247825	7	43764768	G	T	1.46E-06	0.000133627	0.000853222	0.009888415	0.009888415
rs10248090	7	50300869	A	G	0.001437	0.004982497	0.002182613	0.005790585	0.005790585
rs10248305	7	43761122	T	A	1.61E-06	0.00014538	0.000396731	0.005112545	0.005112545
rs10248844	7	43625858	T	C	8.61E-06	0.000129173	0.001464879	0.004490646	0.004490646
rs10250412	7	43749562	T	C	2.00E-06	0.000129219	0.000644076	0.006977826	0.006977826
rs10251767	7	43774698	T	C	6.88E-07	0.000202664	9.05E-05	0.00252486	0.00252486
rs10251937	7	43622806	C	T	0.005	0.002487418	0.00592081	0.003621157	0.00592081
rs10252175	7	43649141	G	A	1.15E-06	0.000175029	0.000185531	0.003150524	0.003150524
rs10254282	7	43780269	A	G	1.53E-06	0.000202414	6.70E-05	0.001103301	0.001103301
rs10254929	7	43692093	A	G	1.59E-06	0.000152884	0.000364306	0.0048335	0.0048335
rs10256120	7	43792890	G	A	7.24E-07	0.000145577	0.000357102	0.007327399	0.007327399
rs10256312	7	43738877	G	A	2.06E-06	0.000141715	0.000134724	0.001571457	0.001571457
rs10256858	7	43850999	A	G	8.93E-07	0.000270713	6.99E-05	0.002017458	0.002017458
rs10256980	7	43650744	G	A	6.16E-07	0.00018604	0.000212759	0.005953285	0.005953285
rs10258492	7	43781535	G	C	5.81E-07	0.000195212	0.000151742	0.004668812	0.004668812
rs10259269	7	43654209	A	T	1.21E-06	0.000207353	7.11E-05	0.001320916	0.001320916
rs10259300	7	43633112	A	G	9.68E-07	0.000168434	0.000296142	0.005423584	0.005423584
rs10259377	7	43693520	T	C	1.62E-06	0.000152701	0.000268574	0.00361393	0.00361393
rs10260914	7	43681595	G	A	1.53E-06	0.000159501	0.000308249	0.004125756	0.004125756
rs10261822	7	50312167	C	T	0.001901	0.003768063	0.002714923	0.004696076	0.004696076
rs1026194	7	131913645	C	T	0.007806	0.003569115	0.008287133	0.005074579	0.008287133
rs10262628	7	43870400	G	A	5.15E-06	0.002141042	6.92E-05	0.003733607	0.003733607
rs10262925	7	43660819	G	T	1.40E-06	0.000192826	0.000132396	0.002103553	0.002103553
rs10262945	7	43773663	C	T	6.88E-07	0.000202779	8.70E-05	0.002433346	0.002433346
rs10263046	7	50309615	T	G	0.003169	0.00407305	0.004203724	0.005235233	0.005235233
rs10263142	7	43685150	C	T	1.59E-06	0.000156122	0.000228178	0.003077836	0.003077836
rs1026421	7	50320726	C	T	0.003095	0.003700925	0.004114013	0.004837732	0.004837732
rs10264657	7	43652206	C	A	1.39E-06	0.000189153	0.000139662	0.002184413	0.002184413
rs10265186	7	43757972	A	G	1.93E-06	0.000129398	0.000430166	0.004747929	0.004747929
rs10266210	7	43728643	A	G	2.07E-06	0.000142994	0.000117439	0.001380446	0.001380446
rs10266391	7	43631128	A	T	0.0008412	4.17E-05	0.001381184	8.36E-05	0.001381184
rs10266433	7	43700314	T	G	1.62E-06	0.000152237	0.000284167	0.003823844	0.003823844
rs10266800	7	51510376	G	A	0.001865	0.008426475	0.003027627	0.008882805	0.008882805
rs10266812	7	43700883	T	C	1.66E-06	0.000142186	0.000325545	0.004142357	0.004142357
rs10266931	7	43783614	T	C	6.56E-07	0.00019514	0.000146846	0.004056116	0.004056116
rs10267289	7	43695230	A	C	1.62E-06	0.000152406	0.000242084	0.003441156	0.003441156
rs10267416	7	43695324	T	C	1.62E-06	0.000152313	0.000254739	0.003447094	0.003447094
rs10267832	7	43626292	C	T	1.00E-05	0.000134465	0.000714332	0.002010408	0.002010408
rs10269227	7	43789017	T	C	7.63E-07	0.000199267	9.99E-05	0.00254066	0.00254066
rs10269725	7	43789443	T	C	5.78E-07	0.000196642	0.000151069	0.004686643	0.004686643
rs10270300	7	43701190	G	C	1.64E-06	0.000151088	0.000270833	0.003626121	0.003626121
rs10270576	7	43729766	A	G	1.77E-06	0.000141515	0.000186165	0.002244719	0.002244719
rs10271184	7	102477176	G	A	0.009318	0.009326585	0.009529365	0.009585158	0.009585158
rs10271550	7	43696072	A	G	5.56E-06	9.36E-05	0.001757606	0.005928625	0.005928625
rs10271871	7	43687380	C	T	1.61E-06	0.000154878	0.000241558	0.003275667	0.003275667
rs10271892	7	43636169	C	G	9.97E-07	0.000166636	0.000304514	0.005448993	0.005448993
rs10277475	7	43790884	T	C	6.81E-07	0.000196258	0.000133577	0.003618498	0.003618498
rs10277716	7	43685626	C	A	1.56E-06	0.000155923	0.000360831	0.004809628	0.004809628
rs10278969	7	15957810	A	G	0.008382	0.000230688	0.008579349	0.000490075	0.008579349
rs10280853	7	43823065	C	T	4.76E-07	0.000194683	0.000186215	0.006594875	0.006594875
rs10281917	7	43700346	G	T	1.87E-06	0.000151694	0.000120973	0.001559811	0.001559811
rs10282065	7	43649248	A	G	5.75E-07	0.00020373	0.000113627	0.003616202	0.003616202
rs10282334	7	43649440	A	G	1.24E-06	0.000185712	0.000154604	0.002570254	0.002570254
rs1044220	7	43665500	C	T	1.52E-06	0.00017194	0.000166329	0.002432627	0.002432627
rs1045046	7	131186336	G	C	0.007225	0.003022982	0.007796488	0.004369001	0.007796488
rs10479865	7	43759577	A	C	1.64E-06	0.000129302	0.000676837	0.00796133	0.00796133
rs10480185	7	43756916	A	C	1.93E-06	0.000129431	0.000349871	0.003866755	0.003866755
rs10486756	7	43679855	T	A	1.73E-06	0.000160261	9.50E-05	0.001293746	0.001293746
rs10500128	7	138679553	T	A	0.008458	0.004464756	0.008843628	0.006092683	0.008843628
rs1054923	7	43648480	A	G	9.72E-07	0.00016311	0.000328354	0.005853847	0.005853847
rs1057523	7	43670323	A	G	0.0002737	0.002188906	0.001783333	0.004407171	0.004407171
rs10808165	7	110178548	C	A	0.007532	0.009768547	0.008343449	0.009840862	0.009840862
rs10951735	7	43642924	T	C	0.002566	0.000115914	0.003073419	0.000220851	0.003073419
[truncated: 5,067 more rows]
